# Supplementary material for: (2E)-3-(Dimethyl­amino)-1-(4-fluoro­phen­yl)prop-2-en-1-one
Source: Acta Crystallogr Sect E Struct Rep Online. 2012 Oct 13;68(Pt 11):o3110. doi: 10.1107/S160053681204202X (PMC3515216; doi:10.1107/S160053681204202X)
Supplement: Supplementary file 1 [file e-68-o3110-sup1.cif]

##############################################################################
#                                                                            #
# This CIF contains the data in a paper accepted for publication in          #
# Acta Crystallographica Section E. It conforms to the requirements of       #
# Notes for Authors for Acta Crystallographica Section E, and has been       #
# peer reviewed under the auspices of the IUCr Commission on Journals.       #
#                                                                            #
# Full details of the Crystallographic Information File format               #
# are given in the paper "The Crystallographic Information File (CIF):       #
# a New Standard Archive File for Crystallography" by S. R. Hall, F. H.      #
# Allen and I. D. Brown [Acta Cryst. (1991), A47, 655-685].                  #
#                                                                            #
# The current version of the core CIF dictionary is obtainable from          #
# ftp://ftp.iucr.org/pub/cif_core.dic.                                       #
#                                                                            #
# Software is freely available for graphical display of the structure(s)     #
# in this CIF. For information consult the CIF software page                 #
# http://www.iucr.org/resources/cif/software.                                #
#                                                                            #
# This file may be used for bona fide research purposes within the           #
# scientific community so long as proper attribution is given to the journal # 
# article from which it was obtained.                                        #
#                                                                            #
##############################################################################
data_I
_audit_creation_method     SHELXL-97
_chemical_name_systematic
;
(2<i>E</i>)-3-(Dimethylamino)-1-(4-fluorophenyl)prop-2-en-1-one
;
_chemical_name_common     ?
_chemical_formula_moiety     'C11 H12 F N O'
_chemical_formula_sum     'C11 H12 F N O'
_chemical_formula_iupac     'C11 H12 F N O'
_chemical_formula_weight     193.22
_chemical_melting_point_gt     336
_chemical_melting_point_lt     335
_symmetry_cell_setting     monoclinic
_symmetry_space_group_name_H-M     'P 21/c'
_symmetry_space_group_name_Hall     '-P 2ybc'
loop_
    _symmetry_equiv_pos_as_xyz
    'x, y, z'
    '-x, y+1/2, -z+1/2'
    '-x, -y, -z'
    'x, -y-1/2, z-1/2'
_cell_length_a     13.2832(6)
_cell_length_b     5.8530(2)
_cell_length_c     14.2995(8)
_cell_angle_alpha     90.00
_cell_angle_beta     116.086(6)
_cell_angle_gamma     90.00
_cell_volume     998.49(8)
_cell_formula_units_Z     4
_cell_measurement_reflns_used     5766
_cell_measurement_theta_min     3.49
_cell_measurement_theta_max     28.96
_cell_measurement_temperature     293(2)
_exptl_crystal_description     block
_exptl_crystal_colour     yellow
_exptl_crystal_size_max     0.3
_exptl_crystal_size_mid     0.2
_exptl_crystal_size_min     0.2
_exptl_crystal_density_diffrn     1.285
_exptl_crystal_density_meas     ?
_exptl_crystal_density_method     'not measured'
_exptl_crystal_F_000     408
_exptl_absorpt_coefficient_mu     0.095
_exptl_absorpt_correction_type     multi-scan
_exptl_absorpt_process_details     '(CrysAlis PRO; Oxford Diffraction, 2010)'
_exptl_absorpt_correction_T_min     0.824
_exptl_absorpt_correction_T_max     1.000
_exptl_special_details
;
<i>CrysAlis PRO</i>, Oxford Diffraction Ltd., Version 1.171.34.40 (release
27--08-2010 CrysAlis171. NET) (compiled Aug 27 2010,11:50:40) Empirical
absorption correction using spherical harmonics, implemented in SCALE3 ABSPACK
scaling algorithm.
;
_diffrn_ambient_temperature     293(2)
_diffrn_radiation_type     MoK\a
_diffrn_radiation_wavelength     0.71073
_diffrn_radiation_source     'fine-focus sealed tube'
_diffrn_radiation_monochromator     graphite
_diffrn_measurement_device_type     'Oxford Diffraction Xcalibur Sapphire3'
_diffrn_measurement_method     'omega scan'
_diffrn_detector_area_resol_mean     16.1049
_diffrn_reflns_number     14183
_diffrn_reflns_av_R_equivalents     0.0397
_diffrn_reflns_av_sigmaI/netI     0.0259
_diffrn_reflns_theta_min     3.49
_diffrn_reflns_theta_max     26.00
_diffrn_reflns_theta_full     26.00
_diffrn_measured_fraction_theta_max     0.997
_diffrn_measured_fraction_theta_full     0.997
_diffrn_reflns_limit_h_min     -16
_diffrn_reflns_limit_h_max     16
_diffrn_reflns_limit_k_min     -7
_diffrn_reflns_limit_k_max     7
_diffrn_reflns_limit_l_min     -17
_diffrn_reflns_limit_l_max     17
_diffrn_standards_number     0
_diffrn_standards_interval_count     0
_diffrn_standards_interval_time     0
_diffrn_standards_decay_%     .
_refine_special_details
;
Refinement of <i>F</i>^2^ against ALL reflections. The weighted <i>R</i>-factor
<i>wR</i> and goodness of fit <i>S</i> are based on <i>F</i>^2^, conventional
<i>R</i>-factors <i>R</i> are based on <i>F</i>, with <i>F</i> set to zero for
negative <i>F</i>^2^. The threshold expression of <i>F</i>^2^ >
\s(<i>F</i>^2^) is used only for calculating <i>R</i>-factors(gt) <i>etc</i>.
and is not relevant to the choice of reflections for refinement.
<i>R</i>-factors based on <i>F</i>^2^ are statistically about twice as large
as those based on <i>F</i>, and <i>R</i>- factors based on ALL data will be
even larger.
;
_reflns_number_total     1952
_reflns_number_gt     1430
_reflns_threshold_expression     >2sigma(I)
_refine_ls_structure_factor_coef     Fsqd
_refine_ls_matrix_type     full
_refine_ls_R_factor_all     0.0648
_refine_ls_R_factor_gt     0.0457
_refine_ls_wR_factor_gt     0.1211
_refine_ls_wR_factor_ref     0.1325
_refine_ls_goodness_of_fit_ref     1.043
_refine_ls_restrained_S_all     1.043
_refine_ls_number_reflns     1952
_refine_ls_number_parameters     129
_refine_ls_number_restraints     0
_refine_ls_hydrogen_treatment     constr
_refine_ls_weighting_scheme     calc
_refine_ls_weighting_details
         'calc w=1/[\s^2^(Fo^2^)+(0.0668P)^2^+0.1767P] where P=(Fo^2^+2Fc^2^)/3'
_atom_sites_solution_hydrogens     geom
_atom_sites_solution_primary     direct
_atom_sites_solution_secondary     difmap
_refine_ls_shift/su_max     0.002
_refine_ls_shift/su_mean     0.000
_refine_diff_density_max     0.196
_refine_diff_density_min     -0.162
_refine_ls_extinction_method     none
_refine_ls_extinction_coef     ?
loop_
    _atom_type_symbol
    _atom_type_description
    _atom_type_scat_dispersion_real
    _atom_type_scat_dispersion_imag
    _atom_type_scat_source
    'C' 'C' 0.0033 0.0016
                         'International Tables Vol C Tables 4.2.6.8 and 6.1.1.4'
    'H' 'H' 0.0000 0.0000
                         'International Tables Vol C Tables 4.2.6.8 and 6.1.1.4'
    'N' 'N' 0.0061 0.0033
                         'International Tables Vol C Tables 4.2.6.8 and 6.1.1.4'
    'O' 'O' 0.0106 0.0060
                         'International Tables Vol C Tables 4.2.6.8 and 6.1.1.4'
    'F' 'F' 0.0171 0.0103
                         'International Tables Vol C Tables 4.2.6.8 and 6.1.1.4'
_computing_data_collection     'CrysAlis PRO  (Oxford Diffraction, 2010)'
_computing_cell_refinement     'CrysAlis PRO  (Oxford Diffraction, 2010)'
_computing_data_reduction     'CrysAlis PRO  (Oxford Diffraction, 2010)'
_computing_structure_solution     'SHELXS-97 (Sheldrick, 2008)'
_computing_structure_refinement     'SHELXL-97 (Sheldrick, 2008)'
_computing_molecular_graphics     'ORTEP3 (Farrugia, 1997)'
_computing_publication_material     'PLATON (Spek, 2009)'
loop_
    _atom_site_type_symbol
    _atom_site_label
    _atom_site_fract_x
    _atom_site_fract_y
    _atom_site_fract_z
    _atom_site_U_iso_or_equiv
    _atom_site_adp_type
    _atom_site_calc_flag
    _atom_site_refinement_flags
    _atom_site_occupancy
    _atom_site_symmetry_multiplicity
    _atom_site_disorder_assembly
    _atom_site_disorder_group
    C C7 0.14077(14) 0.3879(3) 0.44568(12) 0.0387(4) Uani d . 1 1 . .
    F F1 -0.19144(9) 0.5459(2) 0.27506(10) 0.0802(4) Uani d . 1 1 . .
    O O1 0.28148(11) 0.1122(2) 0.52645(12) 0.0752(5) Uani d . 1 1 . .
    C C1 0.26094(15) 0.3183(3) 0.50936(13) 0.0463(4) Uani d . 1 1 . .
    C C2 0.34503(14) 0.4916(3) 0.54818(13) 0.0457(4) Uani d . 1 1 . .
    H H2 0.3259 0.6447 0.5332 0.055 Uiso calc R 1 1 . .
    C C3 0.45299(14) 0.4299(3) 0.60714(13) 0.0489(5) Uani d . 1 1 . .
    H H3 0.4653 0.2738 0.6186 0.059 Uiso calc R 1 1 . .
    N N4 0.54383(12) 0.5600(2) 0.65100(12) 0.0548(5) Uani d . 1 1 . .
    C C5 0.53933(17) 0.8047(3) 0.63606(18) 0.0656(6) Uani d . 1 1 . .
    H H5A 0.5800 0.8453 0.5972 0.098 Uiso calc R 1 1 . .
    H H5B 0.5724 0.8793 0.7026 0.098 Uiso calc R 1 1 . .
    H H5C 0.4627 0.8520 0.5985 0.098 Uiso calc R 1 1 . .
    C C6 0.65389(16) 0.4629(4) 0.71403(17) 0.0689(6) Uani d . 1 1 . .
    H H6A 0.6486 0.2993 0.7130 0.103 Uiso calc R 1 1 . .
    H H6B 0.6810 0.5165 0.7844 0.103 Uiso calc R 1 1 . .
    H H6C 0.7048 0.5088 0.6863 0.103 Uiso calc R 1 1 . .
    C C8 0.05728(15) 0.2340(3) 0.43627(13) 0.0460(4) Uani d . 1 1 . .
    H H8 0.0773 0.0921 0.4684 0.055 Uiso calc R 1 1 . .
    C C9 -0.05434(15) 0.2869(3) 0.38041(14) 0.0510(5) Uani d . 1 1 . .
    H H9 -0.1098 0.1845 0.3761 0.061 Uiso calc R 1 1 . .
    C C10 -0.08165(14) 0.4935(3) 0.33139(13) 0.0476(5) Uani d . 1 1 . .
    C C11 -0.00276(15) 0.6494(3) 0.33688(13) 0.0468(5) Uani d . 1 1 . .
    H H11 -0.0240 0.7880 0.3018 0.056 Uiso calc R 1 1 . .
    C C12 0.10921(14) 0.5974(3) 0.39551(13) 0.0424(4) Uani d . 1 1 . .
    H H12 0.1638 0.7035 0.4014 0.051 Uiso calc R 1 1 . .
loop_
    _atom_site_aniso_label
    _atom_site_aniso_U_11
    _atom_site_aniso_U_22
    _atom_site_aniso_U_33
    _atom_site_aniso_U_12
    _atom_site_aniso_U_13
    _atom_site_aniso_U_23
    C7 0.0408(9) 0.0342(8) 0.0392(8) -0.0007(7) 0.0158(7) -0.0018(7)
    F1 0.0383(7) 0.0777(9) 0.1045(10) 0.0076(6) 0.0130(7) 0.0085(7)
    O1 0.0530(9) 0.0379(7) 0.1041(12) 0.0033(6) 0.0066(8) 0.0109(7)
    C1 0.0446(10) 0.0361(9) 0.0504(10) 0.0021(7) 0.0136(8) 0.0031(7)
    C2 0.0405(10) 0.0367(9) 0.0522(10) 0.0028(7) 0.0134(8) 0.0008(7)
    C3 0.0454(11) 0.0380(9) 0.0542(10) 0.0017(8) 0.0134(8) -0.0009(8)
    N4 0.0370(8) 0.0433(9) 0.0680(10) 0.0025(7) 0.0082(7) -0.0015(7)
    C5 0.0526(12) 0.0458(11) 0.0848(15) -0.0024(9) 0.0179(11) -0.0022(10)
    C6 0.0416(11) 0.0642(13) 0.0804(14) 0.0076(10) 0.0080(10) 0.0013(11)
    C8 0.0483(10) 0.0364(9) 0.0476(10) -0.0037(7) 0.0159(8) 0.0032(7)
    C9 0.0436(10) 0.0489(10) 0.0585(11) -0.0102(8) 0.0206(9) -0.0012(8)
    C10 0.0363(9) 0.0504(10) 0.0501(10) 0.0031(8) 0.0134(8) -0.0041(8)
    C11 0.0483(10) 0.0382(9) 0.0496(10) 0.0068(8) 0.0175(8) 0.0034(7)
    C12 0.0410(9) 0.0368(9) 0.0487(9) -0.0023(7) 0.0191(8) 0.0013(7)
_geom_special_details
;
All e.s.d.'s (except the e.s.d. in the dihedral angle between two l.s. planes)
are estimated using the full covariance matrix. The cell e.s.d.'s are taken
into account individually in the estimation of e.s.d.'s in distances, angles
and torsion angles; correlations between e.s.d.'s in cell parameters are only
used when they are defined by crystal symmetry. An approximate (isotropic)
treatment of cell e.s.d.'s is used for estimating e.s.d.'s involving l.s.
planes.
;
loop_
    _geom_bond_atom_site_label_1
    _geom_bond_atom_site_label_2
    _geom_bond_site_symmetry_2
    _geom_bond_distance
    _geom_bond_publ_flag
    C7 C8 . 1.389(2) ?
    C7 C12 . 1.389(2) ?
    C7 C1 . 1.505(2) ?
    F1 C10 . 1.355(2) ?
    O1 C1 . 1.237(2) ?
    C1 C2 . 1.428(2) ?
    C2 C3 . 1.354(2) ?
    C2 H2 . 0.9300 ?
    C3 N4 . 1.328(2) ?
    C3 H3 . 0.9300 ?
    N4 C5 . 1.445(2) ?
    N4 C6 . 1.454(2) ?
    C5 H5A . 0.9600 ?
    C5 H5B . 0.9600 ?
    C5 H5C . 0.9600 ?
    C6 H6A . 0.9600 ?
    C6 H6B . 0.9600 ?
    C6 H6C . 0.9600 ?
    C8 C9 . 1.375(2) ?
    C8 H8 . 0.9300 ?
    C9 C10 . 1.365(3) ?
    C9 H9 . 0.9300 ?
    C10 C11 . 1.365(3) ?
    C11 C12 . 1.382(2) ?
    C11 H11 . 0.9300 ?
    C12 H12 . 0.9300 ?
loop_
    _geom_angle_atom_site_label_1
    _geom_angle_atom_site_label_2
    _geom_angle_atom_site_label_3
    _geom_angle_site_symmetry_1
    _geom_angle_site_symmetry_3
    _geom_angle
    _geom_angle_publ_flag
    C8 C7 C12 . . 118.41(16) ?
    C8 C7 C1 . . 118.20(15) ?
    C12 C7 C1 . . 123.39(16) ?
    O1 C1 C2 . . 123.30(16) ?
    O1 C1 C7 . . 117.81(16) ?
    C2 C1 C7 . . 118.89(14) ?
    C3 C2 C1 . . 119.05(16) ?
    C3 C2 H2 . . 120.5 ?
    C1 C2 H2 . . 120.5 ?
    N4 C3 C2 . . 129.38(17) ?
    N4 C3 H3 . . 115.3 ?
    C2 C3 H3 . . 115.3 ?
    C3 N4 C5 . . 121.90(15) ?
    C3 N4 C6 . . 121.72(16) ?
    C5 N4 C6 . . 116.35(16) ?
    N4 C5 H5A . . 109.5 ?
    N4 C5 H5B . . 109.5 ?
    H5A C5 H5B . . 109.5 ?
    N4 C5 H5C . . 109.5 ?
    H5A C5 H5C . . 109.5 ?
    H5B C5 H5C . . 109.5 ?
    N4 C6 H6A . . 109.5 ?
    N4 C6 H6B . . 109.5 ?
    H6A C6 H6B . . 109.5 ?
    N4 C6 H6C . . 109.5 ?
    H6A C6 H6C . . 109.5 ?
    H6B C6 H6C . . 109.5 ?
    C9 C8 C7 . . 121.44(16) ?
    C9 C8 H8 . . 119.3 ?
    C7 C8 H8 . . 119.3 ?
    C10 C9 C8 . . 118.23(17) ?
    C10 C9 H9 . . 120.9 ?
    C8 C9 H9 . . 120.9 ?
    F1 C10 C9 . . 118.63(16) ?
    F1 C10 C11 . . 118.78(16) ?
    C9 C10 C11 . . 122.59(16) ?
    C10 C11 C12 . . 118.80(16) ?
    C10 C11 H11 . . 120.6 ?
    C12 C11 H11 . . 120.6 ?
    C11 C12 C7 . . 120.49(16) ?
    C11 C12 H12 . . 119.8 ?
    C7 C12 H12 . . 119.8 ?
loop_
    _geom_torsion_atom_site_label_1
    _geom_torsion_atom_site_label_2
    _geom_torsion_atom_site_label_3
    _geom_torsion_atom_site_label_4
    _geom_torsion_site_symmetry_1
    _geom_torsion_site_symmetry_2
    _geom_torsion_site_symmetry_3
    _geom_torsion_site_symmetry_4
    _geom_torsion
    _geom_torsion_publ_flag
    C8 C7 C1 O1 . . . . 19.2(3) ?
    C12 C7 C1 O1 . . . . -160.52(17) ?
    C8 C7 C1 C2 . . . . -159.98(17) ?
    C12 C7 C1 C2 . . . . 20.4(3) ?
    O1 C1 C2 C3 . . . . -0.3(3) ?
    C7 C1 C2 C3 . . . . 178.80(16) ?
    C1 C2 C3 N4 . . . . -179.93(18) ?
    C2 C3 N4 C5 . . . . -3.2(3) ?
    C2 C3 N4 C6 . . . . 178.8(2) ?
    C12 C7 C8 C9 . . . . -1.1(3) ?
    C1 C7 C8 C9 . . . . 179.18(16) ?
    C7 C8 C9 C10 . . . . 1.8(3) ?
    C8 C9 C10 F1 . . . . 179.16(15) ?
    C8 C9 C10 C11 . . . . -0.8(3) ?
    F1 C10 C11 C12 . . . . 179.12(15) ?
    C9 C10 C11 C12 . . . . -0.9(3) ?
    C10 C11 C12 C7 . . . . 1.6(3) ?
    C8 C7 C12 C11 . . . . -0.6(3) ?
    C1 C7 C12 C11 . . . . 179.03(15) ?
loop_
    _geom_hbond_atom_site_label_D
    _geom_hbond_atom_site_label_H
    _geom_hbond_atom_site_label_A
    _geom_hbond_site_symmetry_A
    _geom_hbond_distance_DH
    _geom_hbond_distance_HA
    _geom_hbond_distance_DA
    _geom_hbond_angle_DHA
    _geom_hbond_publ_flag
    C6 H6B O1 2_656 0.96 2.59 3.531(3) 168 yes
_iucr_refine_instructions_details
;
TITL MBD2 in P2(1)/c
CELL  0.71073  13.2832   5.8530  14.2995   90.000  116.086   90.000
ZERR     4.00   0.0006   0.0002   0.0008    0.000    0.006    0.000
LATT   1
SYMM  - X, 1/2 + Y, 1/2 - Z
SFAC  C    H    N    O    F
UNIT  44   48   4    4    4
MERG   2
OMIT    -3.00  52.00
FMAP   2
PLAN   10
BOND $h
L.S.   4
acta
conf
list 4
WGHT    0.066800    0.176700
FVAR      11.00916
C7    1    0.140774    0.387873    0.445681    11.00000    0.04082    0.03416 =
         0.03920   -0.00184    0.01577   -0.00073
F1    5   -0.191442    0.545862    0.275060    11.00000    0.03832    0.07765 =
         0.10447    0.00851    0.01303    0.00755
O1    4    0.281478    0.112163    0.526455    11.00000    0.05300    0.03789 =
         0.10412    0.01094    0.00662    0.00329
C1    1    0.260938    0.318282    0.509365    11.00000    0.04458    0.03608 =
         0.05037    0.00312    0.01358    0.00208
C2    1    0.345029    0.491605    0.548183    11.00000    0.04050    0.03674 =
         0.05217    0.00077    0.01341    0.00281
AFIX  43
H2    2    0.325932    0.644653    0.533196    11.00000   -1.20000
AFIX   0
C3    1    0.452990    0.429889    0.607137    11.00000    0.04539    0.03802 =
         0.05418   -0.00087    0.01344    0.00166
AFIX  43
H3    2    0.465289    0.273767    0.618558    11.00000   -1.20000
AFIX   0
N4    3    0.543828    0.559995    0.650995    11.00000    0.03703    0.04326 =
         0.06799   -0.00154    0.00822    0.00249
C5    1    0.539331    0.804709    0.636065    11.00000    0.05264    0.04584 =
         0.08483   -0.00219    0.01787   -0.00244
AFIX 137
H5A   2    0.580006    0.845266    0.597182    11.00000   -1.50000
H5B   2    0.572351    0.879349    0.702608    11.00000   -1.50000
H5C   2    0.462650    0.852034    0.598490    11.00000   -1.50000
AFIX   0
C6    1    0.653894    0.462899    0.714032    11.00000    0.04162    0.06424 =
         0.08040    0.00126    0.00795    0.00758
AFIX 137
H6A   2    0.648578    0.299263    0.713012    11.00000   -1.50000
H6B   2    0.680995    0.516532    0.784380    11.00000   -1.50000
H6C   2    0.704782    0.508794    0.686323    11.00000   -1.50000
AFIX   0
C8    1    0.057278    0.233992    0.436266    11.00000    0.04829    0.03644 =
         0.04765    0.00315    0.01591   -0.00367
AFIX  43
H8    2    0.077290    0.092062    0.468444    11.00000   -1.20000
AFIX   0
C9    1   -0.054340    0.286866    0.380411    11.00000    0.04364    0.04891 =
         0.05849   -0.00124    0.02056   -0.01022
AFIX  43
H9    2   -0.109753    0.184515    0.376146    11.00000   -1.20000
AFIX   0
C10   1   -0.081649    0.493549    0.331395    11.00000    0.03628    0.05040 =
         0.05006   -0.00407    0.01336    0.00314
C11   1   -0.002756    0.649382    0.336884    11.00000    0.04835    0.03819 =
         0.04955    0.00337    0.01752    0.00681
AFIX  43
H11   2   -0.023960    0.788009    0.301818    11.00000   -1.20000
AFIX   0
C12   1    0.109215    0.597388    0.395507    11.00000    0.04101    0.03683 =
         0.04872    0.00128    0.01911   -0.00231
AFIX  43
H12   2    0.163820    0.703459    0.401400    11.00000   -1.20000
HKLF    4
END
;
data_New_Global_Publ_Block
_journal_date_recd_electronic     2012-09-13
_journal_date_accepted     2012-10-08
_journal_name_full     'Acta Crystallographica, Section E'
_journal_year     2012
_journal_volume     68
_journal_issue     11
_journal_page_first     o3110
_journal_page_last     o3110
_journal_paper_category     QO
_journal_paper_doi     10.1107/S160053681204202X
_journal_coeditor_code     GK2520
_publ_contact_author_name     'Kant, Rajni'
_publ_contact_author_address
;
Post-Graduate Department of Physics & Electronics,
University of Jammu,
Jammu Tawi - 180 006,
India
;
_publ_contact_author_email     'rkvk.paper11@gmail.com'
_publ_contact_author_fax     '+911912432051'
_publ_contact_author_phone     '+919419194375'
_publ_section_title
;
(2<i>E</i>)-3-(Dimethylamino)-1-(4-fluorophenyl)prop-2-en-1-one
;
_publ_section_title_footnote     .
loop_
    _publ_author_name
    _publ_author_footnote
    _publ_author_address
    'Kant, Rajni' .
;
X-ray Crystallography Laboratory,
Post-Graduate Department of Physics & Electronics,
University of Jammu, Jammu Tawi 180 006, India
;
    'Gupta, Vivek K.' .
;
X-ray Crystallography Laboratory,
Post-Graduate Department of Physics & Electronics,
University of Jammu, Jammu Tawi 180 006, India
;
    'Kapoor, Kamini' .
;
X-ray Crystallography Laboratory,
Post-Graduate Department of Physics & Electronics,
University of Jammu, Jammu Tawi 180 006, India
;
    'Deshmukh, Madhukar B.' .
;
Department of Chemistry, Shivaji University,
Kolhapur 416 004, India
;
    'Patil, D. R. ' .
;
Department of Chemistry, Shivaji University,
Kolhapur 416 004, India
;
    'Anbhule, P. V. ' .
;
Department of Chemistry, Shivaji University,
Kolhapur 416 004, India
;
_publ_section_synopsis     .
