# Supplementary material for: (2E)-3-(Dimethyl­amino)-1-(4-fluoro­phen­yl)prop-2-en-1-one
Source: Acta Crystallogr Sect E Struct Rep Online. 2012 Oct 13;68(Pt 11):o3110. doi: 10.1107/S160053681204202X (PMC3515216; doi:10.1107/S160053681204202X)
Supplement: Supplementary file 2 [file e-68-o3110-Isup2.hkl]

#
# h,k,l, Fc-squared, Fo-squared, sigma(Fo-squared) and status flag
#
data_I
_shelx_title ' MBD2 in P2(1)/c'
_shelx_refln_list_code          4
_shelx_F_calc_maximum       88.14
_exptl_crystal_F_000       408.00
_reflns_d_resolution_high  0.8107
 
loop_
 _symmetry_equiv_pos_as_xyz
 'x, y, z'
 '-x, y+1/2, -z+1/2'
 '-x, -y, -z'
 'x, -y-1/2, z-1/2'
 
_cell_length_a    13.2832
_cell_length_b     5.8530
_cell_length_c    14.2995
_cell_angle_alpha  90.000
_cell_angle_beta  116.086
_cell_angle_gamma  90.000
 
_shelx_F_squared_multiplier     1.000
 
loop_
 _refln_index_h
 _refln_index_k
 _refln_index_l
 _refln_F_squared_calc
 _refln_F_squared_meas
 _refln_F_squared_sigma
 _refln_observed_status
   3   0   0        3.64        5.18      0.97 o
   4   0   0      211.94      219.16      3.03 o
   5   0   0      893.31     1034.55     11.91 o
   6   0   0       16.47       37.19      2.00 o
   7   0   0        0.09        0.63      1.07 o
   8   0   0      415.94      394.53      8.11 o
   9   0   0       77.00       68.49      3.10 o
  10   0   0      248.32      237.95      5.85 o
  11   0   0      518.55      528.69      9.11 o
  12   0   0       33.21       35.02      2.93 o
  13   0   0        8.33        9.53      2.44 o
  14   0   0        0.52        1.99      1.80 o
   1   1   0     2442.93     2490.98      6.82 o
   2   1   0      304.53      283.22      2.70 o
   3   1   0       87.05       91.91      1.65 o
   4   1   0      596.45      593.99      6.62 o
   5   1   0     1355.25     1377.75      7.90 o
   6   1   0      572.12      571.39      4.76 o
   7   1   0      155.07      137.35      2.61 o
   8   1   0       42.57       42.92      1.70 o
   9   1   0       63.01       64.62      2.43 o
  10   1   0       89.45       94.71      2.91 o
  11   1   0        0.30        0.72      1.00 o
  12   1   0        1.68        4.25      1.23 o
  13   1   0        7.06        6.73      1.43 o
  14   1   0        0.04        1.88      1.66 o
   0   2   0     1330.26     1422.23      8.09 o
   1   2   0      936.36     1035.24      4.16 o
   2   2   0      882.65      932.65      7.34 o
   3   2   0      210.80      207.73      3.05 o
   4   2   0      831.32      922.67      6.16 o
   5   2   0        2.23        2.07      0.51 o
   6   2   0      247.50      223.66      3.73 o
   7   2   0      114.96      100.27      3.72 o
   8   2   0       62.43       59.97      1.95 o
   9   2   0      286.68      271.29      5.59 o
  10   2   0       18.72       20.80      1.95 o
  11   2   0      157.36      138.60      4.56 o
  12   2   0        4.09        4.19      1.75 o
  13   2   0        8.03       14.70      2.73 o
  14   2   0        1.01        0.29      1.89 o
   1   3   0      546.85      634.88      3.85 o
   2   3   0       11.18       13.36      0.61 o
   3   3   0       54.55       57.94      1.36 o
   4   3   0      493.86      511.64      5.61 o
   5   3   0       67.91       51.62      2.25 o
   6   3   0      113.38      103.95      2.79 o
   7   3   0      272.51      260.05      4.70 o
   8   3   0       62.96       69.41      2.96 o
   9   3   0        0.16       -1.05      1.25 o
  10   3   0       18.44       17.07      2.01 o
  11   3   0        3.16        4.71      1.84 o
  12   3   0        0.57        0.34      1.61 o
  13   3   0       22.74       35.12      3.71 o
   0   4   0        1.20        0.40      0.56 o
   1   4   0        1.30        1.67      0.43 o
   2   4   0       65.45       72.27      1.61 o
   3   4   0       48.07       39.95      1.21 o
   4   4   0       35.40       35.39      1.36 o
   5   4   0       13.79       11.78      1.03 o
   6   4   0        0.01       -0.02      1.04 o
   7   4   0      654.06      647.93      9.41 o
   8   4   0      199.14      188.28      5.43 o
   9   4   0        1.75        1.85      1.30 o
  10   4   0       52.12       48.21      3.10 o
  11   4   0        2.33        2.87      1.45 o
  12   4   0        5.76        9.93      2.16 o
   1   5   0        0.11       -0.31      0.72 o
   2   5   0        0.47        2.97      0.86 o
   3   5   0       49.94       52.69      2.09 o
   4   5   0      108.13      109.68      3.58 o
   5   5   0       41.84       39.35      2.71 o
   6   5   0        0.48       -1.63      1.37 o
   7   5   0       83.31       81.65      4.15 o
   8   5   0       32.41       29.44      2.73 o
   9   5   0        7.88        5.10      1.88 o
  10   5   0        3.57        2.55      1.56 o
   0   6   0        4.81        1.11      1.63 o
   1   6   0        0.04       -1.71      1.14 o
   2   6   0       14.38       10.41      1.49 o
   3   6   0       66.83       62.10      3.53 o
   4   6   0        3.99        1.62      1.41 o
   5   6   0        6.55        5.57      1.56 o
   6   6   0        9.22       11.38      1.88 o
   7   6   0       12.07       12.07      2.06 o
   8   6   0       11.78       17.54      2.36 o
   1   7   0        0.36       -0.67      1.49 o
   2   7   0        2.59        1.38      1.52 o
   3   7   0        0.32        0.28      1.48 o
 -14   1   1        1.36        0.85      1.45 o
 -13   1   1        2.64        5.23      1.54 o
 -12   1   1       13.57       11.98      1.62 o
 -11   1   1       40.14       35.14      1.77 o
 -10   1   1      369.29      389.49      6.54 o
  -9   1   1        0.29        3.46      1.10 o
  -8   1   1        0.09        0.64      0.64 o
  -7   1   1        7.58        7.83      0.74 o
  -6   1   1     1293.27     1369.26      6.89 o
  -5   1   1      134.10      127.09      1.98 o
  -4   1   1     2294.76     2351.34     21.01 o
  -3   1   1      232.06      239.45      2.90 o
  -2   1   1     3453.95     3535.51     15.67 o
  -1   1   1      163.07      164.23      1.23 o
   0   1   1     6385.47     6282.10     25.06 o
   1   1   1       18.56       17.81      0.57 o
   2   1   1      157.75      142.18      1.52 o
   3   1   1       97.47       77.60      1.73 o
   4   1   1       20.66       31.52      0.99 o
   5   1   1      163.17      165.17      2.36 o
   6   1   1      143.60      163.89      2.74 o
   7   1   1      220.59      189.09      3.30 o
   8   1   1        3.86        0.95      0.80 o
   9   1   1      981.38      982.46     10.60 o
  10   1   1        1.88        1.79      0.94 o
  11   1   1        8.78        6.28      1.15 o
  12   1   1        0.05        1.34      1.12 o
  13   1   1        0.87        3.79      1.37 o
  14   1   1        0.33        3.46      2.19 o
 -14   2   1        7.75       12.58      2.44 o
 -13   2   1        7.67        8.47      3.11 o
 -12   2   1       15.40       12.21      2.11 o
 -11   2   1      172.21      163.74      5.32 o
 -10   2   1        7.79        6.29      1.35 o
  -9   2   1        4.16        4.92      0.84 o
  -8   2   1        7.21       10.04      0.78 o
  -7   2   1       52.47       61.34      1.41 o
  -6   2   1      146.51      181.05      2.40 o
  -5   2   1      340.47      315.34      6.70 o
  -4   2   1     1097.98     1154.87     11.84 o
  -3   2   1       27.68       25.82      0.78 o
  -2   2   1       45.14       44.91      0.89 o
  -1   2   1      179.68      193.05      1.44 o
   0   2   1     1342.16     1456.31      6.33 o
   1   2   1        3.48        5.87      0.32 o
   2   2   1       67.79       83.24      1.52 o
   3   2   1        0.00        1.64      0.41 o
   4   2   1      798.56      907.99      5.68 o
   5   2   1       65.79       67.92      1.80 o
   6   2   1       78.68       80.20      2.08 o
   7   2   1        8.80        4.73      1.05 o
   8   2   1        0.18        0.28      0.84 o
   9   2   1      293.74      290.93      5.64 o
  10   2   1       84.80       79.28      3.41 o
  11   2   1        3.13        4.59      1.27 o
  12   2   1        0.05        1.85      1.39 o
  13   2   1        4.91        6.16      1.96 o
 -13   3   1        1.49        2.92      1.87 o
 -12   3   1        0.08       -0.59      1.97 o
 -11   3   1       42.78       39.39      3.21 o
 -10   3   1       12.17       10.41      1.80 o
  -9   3   1       32.75       33.70      2.85 o
  -8   3   1      113.51      108.98      4.68 o
  -7   3   1      214.80      210.26      5.56 o
  -6   3   1       66.11       52.78      3.14 o
  -5   3   1      225.29      237.62      3.07 o
  -4   3   1       58.47       53.53      1.35 o
  -3   3   1        5.11        5.85      0.50 o
  -2   3   1      636.19      725.24      5.29 o
  -1   3   1      189.82      230.12      2.18 o
   0   3   1      149.07      177.71      2.11 o
   1   3   1      909.19     1106.80      5.11 o
   2   3   1      245.43      238.81      2.64 o
   3   3   1       60.83       52.35      1.04 o
   4   3   1        6.55        5.21      0.67 o
   5   3   1        0.38        1.91      0.60 o
   6   3   1        5.76        6.12      1.04 o
   7   3   1        8.52        9.72      1.18 o
   8   3   1       92.71       75.46      3.46 o
   9   3   1      151.18      128.65      4.78 o
  10   3   1        0.05        0.93      1.43 o
  11   3   1        5.14        2.11      1.64 o
  12   3   1       15.48       16.02      2.83 o
 -12   4   1       19.61       24.88      3.13 o
 -11   4   1        0.00       -0.65      1.60 o
 -10   4   1        3.86        2.97      1.70 o
  -9   4   1       14.98       12.02      1.72 o
  -8   4   1        1.54        1.26      1.20 o
  -7   4   1      625.65      646.61      9.22 o
  -6   4   1        6.40        3.35      1.00 o
  -5   4   1        3.03        1.60      0.80 o
  -4   4   1        6.73        4.86      0.89 o
  -3   4   1      318.10      299.06      4.40 o
  -2   4   1       97.81       82.06      2.03 o
  -1   4   1      102.02      104.73      2.19 o
   0   4   1       12.75        9.48      0.68 o
   1   4   1       19.37       27.34      1.15 o
   2   4   1      213.00      240.63      3.18 o
   3   4   1      284.58      290.97      3.79 o
   4   4   1      333.96      300.40      5.15 o
   5   4   1       83.75       83.69      2.65 o
   6   4   1        2.81        3.99      1.05 o
   7   4   1       57.96       55.51      2.99 o
   8   4   1       83.24       78.40      3.67 o
   9   4   1        0.48       -1.35      1.68 o
  10   4   1        0.61       -0.34      1.45 o
  11   4   1        3.54        2.97      1.90 o
 -10   5   1        8.69        6.99      1.92 o
  -9   5   1       45.42       46.33      3.46 o
  -8   5   1       15.40       12.77      1.96 o
  -7   5   1       20.41       16.43      2.06 o
  -6   5   1       22.82       20.07      1.99 o
  -5   5   1        7.61        6.54      1.37 o
  -4   5   1      117.93      111.96      3.73 o
  -3   5   1      575.50      584.86      7.24 o
  -2   5   1       40.63       31.97      1.65 o
  -1   5   1       25.86       23.53      1.21 o
   0   5   1       13.94       14.61      0.95 o
   1   5   1       75.48       79.55      2.15 o
   2   5   1      384.95      406.08      5.17 o
   3   5   1       53.87       54.17      2.04 o
   4   5   1       14.68       13.08      1.34 o
   5   5   1       36.35       32.46      2.13 o
   6   5   1        0.02       -1.23      1.25 o
   7   5   1        7.56        4.46      1.38 o
   8   5   1        8.55       15.51      2.09 o
   9   5   1       23.30       18.25      3.45 o
  10   5   1        4.07        3.94      2.28 o
  -8   6   1        0.13        0.05      1.83 o
  -7   6   1        1.37        1.43      1.68 o
  -6   6   1       54.60       57.53      3.75 o
  -5   6   1        3.12       -0.23      1.46 o
  -4   6   1        3.29        1.39      1.33 o
  -3   6   1       18.12       18.20      2.08 o
  -2   6   1        1.34        0.59      1.14 o
  -1   6   1       58.84       58.42      2.84 o
   0   6   1        6.66        5.16      1.12 o
   1   6   1        0.27       -0.09      1.23 o
   2   6   1      133.26      131.19      4.61 o
   3   6   1       83.10       80.83      4.06 o
   4   6   1        3.16       -0.17      1.32 o
   5   6   1        7.30        6.61      1.54 o
   6   6   1        4.49        3.20      1.52 o
   7   6   1       11.67       18.96      2.46 o
  -3   7   1       15.97       16.01      2.79 o
  -2   7   1        0.03        0.89      1.92 o
  -1   7   1        6.56        5.96      2.50 o
   0   7   1        0.50       -0.80      1.74 o
   1   7   1        5.45        5.51      1.67 o
   2   7   1        0.06       -0.43      1.53 o
   3   7   1       10.24        9.50      2.54 o
 -15   0   2        8.96       10.37      3.39 o
 -14   0   2        3.52        4.38      1.67 o
 -13   0   2        1.02       -0.42      1.34 o
 -12   0   2        0.00        1.25      1.53 o
 -11   0   2      184.73      195.44      6.57 o
 -10   0   2      482.72      477.75      9.48 o
  -9   0   2      830.20      782.40     10.33 o
  -8   0   2      571.78      579.74     12.08 o
  -7   0   2      786.00      811.14     10.14 o
  -6   0   2        0.59        3.27      1.14 o
  -5   0   2     1473.50     1484.65     20.75 o
  -4   0   2     1475.93     1457.54      7.22 o
  -3   0   2       13.29       11.05      0.78 o
  -2   0   2      992.97     1049.56      5.53 o
   1   0   2        0.96        2.03      0.54 o
   2   0   2      635.95      607.53      6.39 o
   3   0   2     1685.41     1578.52     12.13 o
   4   0   2      294.72      325.21      3.64 o
   5   0   2     2153.52     2315.35     14.67 o
   6   0   2     1859.27     1922.77     14.56 o
   7   0   2      294.92      258.18      5.88 o
   8   0   2       74.69       75.09      3.52 o
   9   0   2        0.40       -0.19      1.23 o
  10   0   2       42.50       36.62      2.89 o
  11   0   2        7.28        7.26      2.02 o
  12   0   2       17.27       17.26      2.46 o
  13   0   2        3.91        4.94      1.83 o
 -15   1   2       14.16       14.28      2.23 o
 -14   1   2       11.65       12.90      2.26 o
 -13   1   2        0.44        0.44      1.21 o
 -12   1   2       60.70       57.69      2.69 o
 -11   1   2      201.30      201.50      4.20 o
 -10   1   2      427.76      413.22      5.60 o
  -9   1   2        6.97        7.84      0.90 o
  -8   1   2       36.53       37.74      1.66 o
  -7   1   2      563.09      594.47      5.60 o
  -6   1   2      535.54      517.66      4.56 o
  -5   1   2        4.88        2.17      0.44 o
  -4   1   2      681.96      661.00      6.66 o
  -3   1   2      706.86      703.87      5.64 o
  -2   1   2      970.06      958.87      4.99 o
  -1   1   2     1083.27     1103.83      5.30 o
   0   1   2      448.43      439.87      2.57 o
   1   1   2     1426.06     1413.86      5.10 o
   2   1   2      921.55      911.33      8.11 o
   3   1   2        0.09        1.50      0.32 o
   4   1   2      629.34      620.98      5.02 o
   5   1   2      350.70      369.96      3.34 o
   6   1   2        0.82        2.00      0.47 o
   7   1   2        3.82        3.17      0.70 o
   8   1   2      446.34      412.53      4.57 o
   9   1   2      189.09      185.49      3.89 o
  10   1   2       72.40       61.39      2.70 o
  11   1   2        2.97        1.78      1.02 o
  12   1   2       17.50       19.73      1.95 o
  13   1   2       21.81       25.37      2.56 o
 -14   2   2        8.41        6.34      2.95 o
 -13   2   2       11.24       11.90      2.27 o
 -12   2   2        0.19        1.84      1.38 o
 -11   2   2       46.01       47.86      2.77 o
 -10   2   2       49.35       57.41      1.98 o
  -9   2   2        0.01        0.45      0.73 o
  -8   2   2       37.90       36.96      1.54 o
  -7   2   2      284.86      293.68      4.18 o
  -6   2   2       89.63       98.92      2.21 o
  -5   2   2       10.75        9.88      0.63 o
  -4   2   2       96.91      108.63      1.55 o
  -3   2   2      288.35      297.92      2.46 o
  -2   2   2      145.67      129.49      1.41 o
  -1   2   2       28.32       30.98      0.72 o
   0   2   2     1292.62     1319.87      9.61 o
   1   2   2      540.82      572.27      4.53 o
   2   2   2       98.61       99.73      1.46 o
   3   2   2       33.91       33.64      1.49 o
   4   2   2        9.29       15.93      0.98 o
   5   2   2       48.93       40.23      1.89 o
   6   2   2        2.52        1.81      0.68 o
   7   2   2       44.18       35.90      1.49 o
   8   2   2      237.73      252.48      4.69 o
   9   2   2       92.10       95.41      3.15 o
  10   2   2       17.26       16.13      1.70 o
  11   2   2        1.29        1.33      1.33 o
  12   2   2        1.18        2.65      1.60 o
  13   2   2        1.14        1.14      1.70 o
 -14   3   2        8.59       15.83      2.83 o
 -13   3   2        2.86        1.87      1.65 o
 -12   3   2        2.88        3.62      2.04 o
 -11   3   2       13.72       14.14      2.13 o
 -10   3   2        1.78        2.86      1.41 o
  -9   3   2       43.68       34.10      2.52 o
  -8   3   2      100.97      101.54      3.93 o
  -7   3   2        0.14        0.35      0.49 o
  -6   3   2       79.56       66.42      2.78 o
  -5   3   2        6.21        8.08      0.74 o
  -4   3   2       85.11       80.02      1.77 o
  -3   3   2      180.46      214.61      2.70 o
  -2   3   2      436.28      447.97      4.74 o
  -1   3   2       84.43       87.95      1.57 o
   0   3   2      732.19      781.16      4.60 o
   1   3   2      318.35      399.08      3.14 o
   2   3   2       19.06       13.59      0.58 o
   3   3   2       16.58       25.41      0.81 o
   4   3   2      160.94      145.88      3.76 o
   5   3   2       80.40       75.45      2.98 o
   6   3   2      239.83      229.48      4.36 o
   7   3   2       87.68       78.41      3.01 o
   8   3   2        0.75       -0.23      1.22 o
   9   3   2       25.94       25.41      2.34 o
  10   3   2        1.16        0.05      1.40 o
  11   3   2        0.14        2.54      1.95 o
  12   3   2        7.12       11.17      2.57 o
 -12   4   2        5.77        6.06      1.78 o
 -11   4   2        7.74        7.29      2.03 o
 -10   4   2        1.86        1.44      1.53 o
  -9   4   2        3.58        3.79      1.38 o
  -8   4   2       24.28       24.99      2.42 o
  -7   4   2      145.24      148.75      3.84 o
  -6   4   2       10.48       11.18      1.24 o
  -5   4   2        2.37        2.62      0.66 o
  -4   4   2       11.83       12.28      0.97 o
  -3   4   2      316.39      329.71      3.93 o
  -2   4   2      672.33      721.50      5.54 o
  -1   4   2       30.68       31.25      1.17 o
   0   4   2      205.16      218.22      3.45 o
   1   4   2       35.65       38.58      1.23 o
   2   4   2        7.55        9.86      0.78 o
   3   4   2        4.45        3.58      0.52 o
   4   4   2        7.04        5.71      0.82 o
   5   4   2      198.89      199.62      4.75 o
   6   4   2       10.84       10.20      1.48 o
   7   4   2        2.92        1.37      1.33 o
   8   4   2       12.93       10.29      2.08 o
   9   4   2        9.05        8.45      1.84 o
  10   4   2       15.01       17.51      2.38 o
  11   4   2        0.96        1.66      1.51 o
 -11   5   2        3.95        7.03      1.93 o
 -10   5   2        7.85        6.66      1.92 o
  -9   5   2        0.01        0.87      1.52 o
  -8   5   2       12.90        9.48      1.77 o
  -7   5   2        6.74        5.21      1.43 o
  -6   5   2        5.65        1.82      1.20 o
  -5   5   2        0.11       -0.72      1.18 o
  -4   5   2      209.09      205.11      4.98 o
  -3   5   2      205.17      221.41      5.12 o
  -2   5   2       15.57       12.65      1.19 o
  -1   5   2        4.79        3.98      0.80 o
   0   5   2       23.94       21.01      1.33 o
   1   5   2      156.18      182.20      3.41 o
   2   5   2      115.22      123.80      2.87 o
   3   5   2        0.67       -0.39      0.94 o
   4   5   2        0.01       -1.39      1.16 o
   5   5   2        5.72        5.17      1.15 o
   6   5   2       24.92       23.25      2.13 o
   7   5   2        0.29       -0.39      1.36 o
   8   5   2        9.69        7.23      1.85 o
   9   5   2        5.58        6.77      1.95 o
  -8   6   2        0.79       -0.25      1.52 o
  -7   6   2       22.86       28.62      2.73 o
  -6   6   2        3.07        1.73      1.84 o
  -5   6   2        0.38        3.07      1.30 o
  -4   6   2       37.31       39.62      2.68 o
  -3   6   2       31.33       29.24      2.21 o
  -2   6   2        0.68        0.76      1.03 o
  -1   6   2        2.37        2.80      1.04 o
   0   6   2        8.07        7.97      1.28 o
   1   6   2      102.17       98.05      4.38 o
   2   6   2       95.55       91.36      3.95 o
   3   6   2       15.08       13.41      1.86 o
   4   6   2       28.63       25.46      2.47 o
   5   6   2       11.42       11.06      1.90 o
   6   6   2        0.48       -0.83      1.50 o
   7   6   2        2.59        3.44      1.74 o
  -4   7   2        1.77        3.22      2.07 o
  -3   7   2       11.27       14.51      2.59 o
  -2   7   2        2.97        1.50      1.91 o
  -1   7   2       12.67       14.54      3.12 o
   0   7   2        0.35        0.84      1.52 o
   1   7   2        1.35        0.73      1.32 o
   2   7   2       15.56       11.21      2.31 o
 -15   1   3        1.05        1.99      1.57 o
 -14   1   3        0.30        1.16      1.25 o
 -13   1   3       15.98       14.59      2.20 o
 -12   1   3        0.00        0.87      0.92 o
 -11   1   3      835.82      869.76     10.24 o
 -10   1   3       22.47       18.67      1.38 o
  -9   1   3       72.41       76.37      2.63 o
  -8   1   3        5.42        8.21      0.98 o
  -7   1   3       90.20       92.91      2.06 o
  -6   1   3      214.31      244.53      2.71 o
  -5   1   3      152.53      158.89      1.77 o
  -4   1   3      176.88      159.69      1.86 o
  -3   1   3      295.93      297.42      2.89 o
  -2   1   3     7769.49     7677.98     37.28 o
  -1   1   3      815.43      831.62      3.68 o
   0   1   3     4291.46     4288.13     15.37 o
   1   1   3       22.38       20.16      0.60 o
   2   1   3     1237.35     1280.24     10.80 o
   3   1   3      102.12       87.78      1.32 o
   4   1   3      994.77     1076.08      8.57 o
   5   1   3        7.17        6.40      0.64 o
   6   1   3        1.17        2.11      0.78 o
   7   1   3       22.83       21.36      1.19 o
   8   1   3      357.99      371.32      5.55 o
   9   1   3      136.90      119.14      3.39 o
  10   1   3       39.31       35.25      2.18 o
  11   1   3        2.83        3.47      1.12 o
  12   1   3        5.00        5.91      1.47 o
  13   1   3        7.75        6.77      1.94 o
 -15   2   3        6.96        5.78      1.92 o
 -14   2   3        4.74        3.67      1.76 o
 -13   2   3        0.78        0.08      1.55 o
 -12   2   3        9.24        7.03      1.92 o
 -11   2   3       70.78       69.41      3.58 o
 -10   2   3        7.78        7.35      1.57 o
  -9   2   3       16.46       16.34      1.59 o
  -8   2   3       36.66       35.29      1.35 o
  -7   2   3      108.92      107.90      2.72 o
  -6   2   3      354.83      406.64      3.86 o
  -5   2   3        8.08       10.66      0.69 o
  -4   2   3       10.05        7.04      0.56 o
  -3   2   3      177.33      175.64      2.13 o
  -2   2   3      248.53      258.98      2.48 o
  -1   2   3       26.30       30.90      0.80 o
   0   2   3       43.91       52.81      1.01 o
   1   2   3       95.76       86.08      1.53 o
   2   2   3     1205.33     1248.66      6.72 o
   3   2   3       26.86       24.23      0.97 o
   4   2   3       26.30       40.42      1.36 o
   5   2   3      216.16      235.60      3.65 o
   6   2   3       19.69       16.19      1.69 o
   7   2   3       92.49       90.25      2.76 o
   8   2   3        0.09        2.58      1.18 o
   9   2   3      162.59      146.16      4.38 o
  10   2   3       16.46       17.13      1.84 o
  11   2   3        3.77        3.22      1.44 o
  12   2   3        4.21        8.02      1.65 o
 -14   3   3       15.62       20.75      3.16 o
 -13   3   3        0.69       -1.28      1.80 o
 -12   3   3        9.08       11.78      2.13 o
 -11   3   3       52.46       47.35      3.35 o
 -10   3   3      117.99      101.04      4.88 o
  -9   3   3       44.39       42.81      2.37 o
  -8   3   3        8.80        8.80      1.01 o
  -7   3   3        0.32        0.66      0.64 o
  -6   3   3        6.03        8.77      0.77 o
  -5   3   3       77.30       78.45      1.88 o
  -4   3   3      144.29      137.31      2.76 o
  -3   3   3      534.92      576.88      5.42 o
  -2   3   3       82.29       87.26      2.30 o
  -1   3   3      294.73      332.65      3.53 o
   0   3   3      197.05      220.86      2.66 o
   1   3   3       25.84       25.05      0.89 o
   2   3   3      167.73      164.82      2.24 o
   3   3   3      351.77      349.95      3.77 o
   4   3   3       51.83       48.31      1.96 o
   5   3   3      417.07      397.25      5.62 o
   6   3   3      241.95      237.61      5.27 o
   7   3   3       53.95       59.44      2.75 o
   8   3   3       22.81       19.61      1.88 o
   9   3   3       23.98       22.03      2.11 o
  10   3   3        0.33       -0.93      1.62 o
  11   3   3        0.59        0.09      1.55 o
 -13   4   3        0.31        3.71      1.67 o
 -12   4   3        0.51        1.38      2.11 o
 -11   4   3        4.43        3.00      1.74 o
 -10   4   3       50.63       44.02      3.66 o
  -9   4   3       49.16       58.52      3.95 o
  -8   4   3        1.81        5.88      1.50 o
  -7   4   3       83.27       87.55      3.03 o
  -6   4   3      220.82      225.35      4.52 o
  -5   4   3      205.74      202.59      3.65 o
  -4   4   3      176.76      192.29      3.93 o
  -3   4   3       11.42       17.60      1.09 o
  -2   4   3        5.77        5.32      0.81 o
  -1   4   3      136.05      129.02      3.57 o
   0   4   3       62.04       52.32      1.80 o
   1   4   3       96.02       94.44      1.95 o
   2   4   3      127.42      121.14      2.21 o
   3   4   3       22.17       24.48      1.24 o
   4   4   3       54.22       53.44      2.74 o
   5   4   3      480.51      488.63      8.28 o
   6   4   3        4.68        3.49      1.20 o
   7   4   3       22.31       14.52      2.44 o
   8   4   3        1.11       -0.82      1.93 o
   9   4   3        1.50        1.11      1.44 o
  10   4   3       26.68       35.50      2.96 o
 -11   5   3       14.50       18.10      2.83 o
 -10   5   3        1.90        6.19      1.75 o
  -9   5   3       42.32       42.78      3.34 o
  -8   5   3        6.93        6.28      1.63 o
  -7   5   3       40.36       38.40      3.13 o
  -6   5   3       14.12       12.57      2.02 o
  -5   5   3       24.75       28.15      2.20 o
  -4   5   3      288.30      298.96      6.13 o
  -3   5   3       68.73       72.69      3.24 o
  -2   5   3        4.01        4.80      1.27 o
  -1   5   3        0.01       -0.21      0.74 o
   0   5   3       77.94       69.14      2.73 o
   1   5   3      521.25      511.38      7.37 o
   2   5   3       97.79       93.25      3.37 o
   3   5   3       26.19       26.95      1.89 o
   4   5   3        0.07        0.27      1.09 o
   5   5   3        0.48        1.00      1.13 o
   6   5   3        4.48        3.41      1.36 o
   7   5   3       29.08       31.83      2.65 o
   8   5   3        9.32        6.81      1.73 o
   9   5   3        1.57        2.61      1.66 o
  -9   6   3        2.50        5.25      1.75 o
  -8   6   3        0.33        0.59      1.43 o
  -7   6   3       27.37       30.63      2.83 o
  -6   6   3        0.61        0.09      1.50 o
  -5   6   3       33.44       35.88      2.78 o
  -4   6   3       31.60       35.78      3.03 o
  -3   6   3        5.86        6.58      1.28 o
  -2   6   3       13.08       15.65      1.52 o
  -1   6   3       33.78       34.33      2.18 o
   0   6   3        5.67        2.27      1.22 o
   1   6   3        2.78        2.42      1.31 o
   2   6   3       10.23       10.68      1.64 o
   3   6   3       15.99       15.62      2.02 o
   4   6   3       50.65       53.94      3.66 o
   5   6   3        0.07        0.55      1.43 o
   6   6   3        0.50        1.06      1.68 o
  -3   7   3       19.81       22.05      3.84 o
  -2   7   3        2.23        4.09      2.57 o
  -1   7   3       12.06       12.90      2.17 o
   0   7   3        1.41        0.89      1.70 o
   1   7   3       10.43        7.73      1.75 o
 -15   0   4        4.04        3.32      2.83 o
 -14   0   4       21.62       24.72      2.46 o
 -13   0   4      223.40      255.10      6.37 o
 -12   0   4      265.67      273.14      5.89 o
 -11   0   4       34.52       31.78      2.31 o
 -10   0   4       70.95       72.20      3.09 o
  -9   0   4        7.85        6.45      1.03 o
  -8   0   4       33.17       29.77      1.81 o
  -7   0   4       41.87       40.60      1.61 o
  -6   0   4       32.22       31.05      1.37 o
  -5   0   4      399.71      368.39      5.86 o
  -4   0   4       11.96        7.54      0.75 o
  -3   0   4       54.49       33.27      2.61 o
  -1   0   4        8.37        9.00      1.20 o
   0   0   4      441.39      373.90      3.42 o
   1   0   4        9.04       10.38      0.63 o
   2   0   4      180.17      170.17      2.51 o
   3   0   4     1560.27     1668.55     12.25 o
   4   0   4        1.39        2.98      0.76 o
   5   0   4       39.96       48.25      2.02 o
   6   0   4      528.59      538.93      8.75 o
   7   0   4       78.25       74.67      2.88 o
   8   0   4      142.05      145.16      4.11 o
   9   0   4      491.51      503.05      9.78 o
  10   0   4       18.55       22.28      2.42 o
  11   0   4        1.59        0.93      1.68 o
  12   0   4        0.00       -1.89      2.54 o
 -15   1   4        2.00        3.17      1.53 o
 -14   1   4        3.30        4.03      1.40 o
 -13   1   4        1.00        0.48      1.06 o
 -12   1   4       21.36       26.45      1.88 o
 -11   1   4       67.81       69.03      2.62 o
 -10   1   4       27.82       23.74      1.67 o
  -9   1   4       68.54       68.68      2.32 o
  -8   1   4      246.33      268.48      4.13 o
  -7   1   4      538.46      526.08      4.92 o
  -6   1   4      546.03      579.40      6.87 o
  -5   1   4      361.59      344.17      3.17 o
  -4   1   4      830.84      872.60      8.85 o
  -3   1   4        4.88        8.72      0.54 o
  -2   1   4     3229.74     3198.06     18.19 o
  -1   1   4     5074.59     5245.83     21.67 o
   0   1   4      376.86      352.87      2.63 o
   1   1   4       44.39       45.87      0.92 o
   2   1   4      142.28      164.90      1.88 o
   3   1   4      531.04      549.14      3.90 o
   4   1   4      652.89      669.10      4.94 o
   5   1   4       72.62       63.85      1.70 o
   6   1   4        6.91        8.19      0.79 o
   7   1   4       33.69       34.92      1.66 o
   8   1   4      115.43      125.29      3.17 o
   9   1   4        0.26        1.14      0.97 o
  10   1   4        0.14        0.21      1.29 o
  11   1   4        9.08        6.80      1.47 o
  12   1   4        0.02        1.34      1.43 o
 -15   2   4        3.00        3.05      1.83 o
 -14   2   4        1.32        0.94      1.71 o
 -13   2   4       75.82       67.74      4.07 o
 -12   2   4        1.85        2.29      1.65 o
 -11   2   4       97.29       94.48      3.23 o
 -10   2   4       22.14       21.02      2.18 o
  -9   2   4       66.80       66.12      2.17 o
  -8   2   4      165.84      155.40      4.65 o
  -7   2   4        0.00       -0.13      0.72 o
  -6   2   4      457.43      508.57      6.17 o
  -5   2   4      166.09      176.32      2.82 o
  -4   2   4       88.16       85.15      1.70 o
  -3   2   4      238.90      271.22      2.93 o
  -2   2   4     1148.15     1241.32     11.19 o
  -1   2   4      175.97      206.27      2.15 o
   0   2   4      311.53      316.42      3.09 o
   1   2   4       24.87       26.69      1.01 o
   2   2   4      344.14      349.18      2.82 o
   3   2   4        3.38        4.41      0.70 o
   4   2   4      123.02      116.49      2.92 o
   5   2   4      112.47      101.98      2.60 o
   6   2   4      123.93      124.77      3.36 o
   7   2   4      250.83      240.43      4.55 o
   8   2   4        5.57        7.28      1.87 o
   9   2   4      113.80      104.43      3.93 o
  10   2   4        3.63        2.68      1.45 o
  11   2   4        5.10        5.23      1.55 o
  12   2   4        1.18        0.78      1.39 o
 -14   3   4        0.70        2.22      1.72 o
 -13   3   4        5.94        3.06      1.76 o
 -12   3   4       55.34       50.62      4.02 o
 -11   3   4       25.74       28.88      3.00 o
 -10   3   4        2.14        1.08      1.39 o
  -9   3   4       55.43       63.81      4.14 o
  -8   3   4       89.41       87.06      2.94 o
  -7   3   4       63.73       64.19      2.06 o
  -6   3   4      142.62      146.63      2.89 o
  -5   3   4        0.00        0.61      0.48 o
  -4   3   4       40.76       34.18      1.28 o
  -3   3   4      390.05      398.87      3.91 o
  -2   3   4        0.56       -0.04      0.47 o
  -1   3   4      232.85      274.95      3.31 o
   0   3   4       68.57       81.25      1.61 o
   1   3   4       39.76       37.63      1.03 o
   2   3   4      496.24      534.39      4.90 o
   3   3   4       12.56       11.24      0.72 o
   4   3   4       88.33       89.59      3.12 o
   5   3   4      344.87      330.32      6.09 o
   6   3   4      170.25      180.13      4.75 o
   7   3   4       57.63       51.50      2.56 o
   8   3   4        5.99        4.83      1.15 o
   9   3   4       45.17       52.19      2.82 o
  10   3   4        5.69        2.83      2.30 o
  11   3   4       35.02       48.08      3.60 o
 -13   4   4        0.56        1.82      1.62 o
 -12   4   4       13.20        9.06      2.02 o
 -11   4   4        1.37       -1.06      1.88 o
 -10   4   4      137.91      124.75      5.69 o
  -9   4   4      400.57      404.45      9.67 o
  -8   4   4        0.17        2.12      1.53 o
  -7   4   4        5.14        4.48      1.49 o
  -6   4   4       11.99       13.11      2.01 o
  -5   4   4      123.71      115.40      3.93 o
  -4   4   4      139.83      150.28      4.04 o
  -3   4   4        0.69        1.26      0.69 o
  -2   4   4        3.52        2.48      0.65 o
  -1   4   4        1.79        2.14      0.73 o
   0   4   4        1.68        1.44      0.55 o
   1   4   4        0.86        1.15      0.47 o
   2   4   4       33.13       33.37      1.44 o
   3   4   4       11.16       10.59      0.89 o
   4   4   4        0.02       -0.07      1.02 o
   5   4   4      383.71      396.30      7.18 o
   6   4   4       58.89       54.05      2.91 o
   7   4   4        8.87        6.09      1.42 o
   8   4   4       23.68       21.49      2.04 o
   9   4   4        0.00        0.84      1.57 o
  10   4   4       14.27       23.88      2.62 o
 -11   5   4        0.17        0.65      1.59 o
 -10   5   4        0.92        2.30      1.48 o
  -9   5   4      127.58      132.32      6.07 o
  -8   5   4        5.02        3.60      1.62 o
  -7   5   4       44.14       47.83      3.94 o
  -6   5   4       28.40       30.41      2.32 o
  -5   5   4       40.28       42.93      2.81 o
  -4   5   4        0.81        2.90      1.21 o
  -3   5   4        1.27        2.39      1.11 o
  -2   5   4        0.24        0.21      0.79 o
  -1   5   4        0.06        0.08      0.79 o
   0   5   4        0.05        0.45      1.15 o
   1   5   4       20.63       25.11      1.61 o
   2   5   4      173.05      170.66      4.56 o
   3   5   4       11.94       11.75      1.35 o
   4   5   4        6.92        7.80      1.42 o
   5   5   4        9.42        9.94      1.58 o
   6   5   4       85.00       90.22      4.20 o
   7   5   4       22.90       28.42      2.56 o
   8   5   4       21.23       22.39      3.04 o
  -9   6   4       30.40       37.51      3.37 o
  -8   6   4        0.50        1.70      1.56 o
  -7   6   4        0.48        0.53      1.97 o
  -6   6   4        0.01        0.65      1.54 o
  -5   6   4       42.79       46.63      3.89 o
  -4   6   4        6.80        6.08      1.47 o
  -3   6   4        1.56        0.23      1.21 o
  -2   6   4        1.08       -1.15      1.14 o
  -1   6   4        0.16       -1.18      1.06 o
   0   6   4       18.27       19.18      2.01 o
   1   6   4       46.61       41.31      2.69 o
   2   6   4        2.15       -0.99      1.19 o
   3   6   4        6.79        5.09      1.62 o
   4   6   4       13.34       13.80      2.20 o
   5   6   4        4.95        6.02      1.87 o
  -3   7   4        1.63        0.95      2.12 o
  -2   7   4        2.98        1.55      1.75 o
  -1   7   4        4.37        5.33      1.85 o
 -16   1   5        0.89        0.15      1.92 o
 -15   1   5        3.22        4.07      1.53 o
 -14   1   5        1.93        0.81      1.10 o
 -13   1   5        0.26        1.09      1.55 o
 -12   1   5      238.56      254.18      7.67 o
 -11   1   5       31.20       31.03      1.82 o
 -10   1   5        7.55        7.12      1.21 o
  -9   1   5       14.47       14.69      1.18 o
  -8   1   5      336.20      337.68      4.19 o
  -7   1   5        6.45        3.65      0.68 o
  -6   1   5      733.89      689.23      4.64 o
  -5   1   5      267.70      276.05      2.85 o
  -4   1   5      484.46      495.32      6.60 o
  -3   1   5        8.04        8.25      0.71 o
  -2   1   5      938.85      938.78      8.48 o
  -1   1   5       70.62       72.23      1.46 o
   0   1   5       56.33       45.16      1.06 o
   1   1   5        3.26        6.35      0.54 o
   2   1   5        0.10        0.54      0.47 o
   3   1   5       64.59       71.78      1.60 o
   4   1   5      208.00      216.01      3.19 o
   5   1   5      178.11      186.15      3.19 o
   6   1   5        1.16        1.93      0.74 o
   7   1   5      391.14      419.69      5.55 o
   8   1   5       24.40       21.38      1.66 o
   9   1   5        0.28        0.35      1.44 o
  10   1   5        0.09       -1.70      1.52 o
  11   1   5        0.66        1.86      1.59 o
 -15   2   5        6.23        8.08      2.02 o
 -14   2   5        1.30        2.36      1.57 o
 -13   2   5       61.55       59.86      4.68 o
 -12   2   5        3.05        3.91      1.53 o
 -11   2   5        0.47        1.11      1.11 o
 -10   2   5       12.05       15.04      1.76 o
  -9   2   5        0.11        0.39      1.31 o
  -8   2   5      182.51      179.62      3.86 o
  -7   2   5      221.15      236.60      3.58 o
  -6   2   5      284.87      291.03      4.02 o
  -5   2   5       31.01       21.52      1.02 o
  -4   2   5        7.48        5.16      0.48 o
  -3   2   5       49.77       52.70      1.72 o
  -2   2   5      542.26      522.25      6.42 o
  -1   2   5      184.88      205.87      2.89 o
   0   2   5      157.40      189.00      2.79 o
   1   2   5       18.09       22.44      1.00 o
   2   2   5      374.11      387.43      3.85 o
   3   2   5        7.75        8.75      0.92 o
   4   2   5        9.87        8.39      0.92 o
   5   2   5       15.02       11.72      0.71 o
   6   2   5        0.01        0.31      1.18 o
   7   2   5      281.98      291.05      6.47 o
   8   2   5       80.85       79.19      3.42 o
   9   2   5        3.67        4.32      1.43 o
  10   2   5        4.40        1.60      1.50 o
  11   2   5        3.49        0.90      1.65 o
 -14   3   5        0.47        0.13      1.55 o
 -13   3   5       26.71       31.96      3.43 o
 -12   3   5        1.10        0.63      2.09 o
 -11   3   5        1.93        2.89      1.55 o
 -10   3   5       14.84       15.81      1.97 o
  -9   3   5       31.56       29.19      2.36 o
  -8   3   5       90.98       95.24      3.20 o
  -7   3   5        9.70        7.58      0.68 o
  -6   3   5        6.06        3.03      0.72 o
  -5   3   5       30.09       29.71      1.49 o
  -4   3   5      553.33      584.68      5.48 o
  -3   3   5        0.26        0.53      0.55 o
  -2   3   5      101.97       95.08      2.09 o
  -1   3   5      417.87      430.65      4.90 o
   0   3   5       34.58       39.26      1.21 o
   1   3   5       15.13       15.39      0.89 o
   2   3   5       15.43       18.91      0.96 o
   3   3   5        1.13        2.15      0.64 o
   4   3   5        1.98        2.48      0.96 o
   5   3   5        0.09       -1.43      1.29 o
   6   3   5       24.26       16.09      1.70 o
   7   3   5      216.61      205.51      5.10 o
   8   3   5       18.88       20.85      1.89 o
   9   3   5       21.38       21.76      1.99 o
  10   3   5        1.17        0.18      1.37 o
 -13   4   5        0.18        0.41      1.61 o
 -12   4   5        3.14        2.24      1.78 o
 -11   4   5        1.15        0.95      1.68 o
 -10   4   5        8.22        7.20      2.25 o
  -9   4   5      251.50      284.34      8.12 o
  -8   4   5        3.50        0.96      1.50 o
  -7   4   5        9.68        7.79      1.48 o
  -6   4   5       12.26       13.01      1.67 o
  -5   4   5      323.76      338.80      6.53 o
  -4   4   5       67.95       61.69      2.44 o
  -3   4   5       12.90       13.76      1.16 o
  -2   4   5        7.33        7.44      0.78 o
  -1   4   5        5.98        3.98      0.63 o
   0   4   5       84.22       92.38      1.95 o
   1   4   5      208.24      209.33      3.36 o
   2   4   5      194.94      197.20      3.48 o
   3   4   5       25.51       25.53      1.70 o
   4   4   5        0.05        1.44      1.48 o
   5   4   5       33.77       30.92      2.26 o
   6   4   5       75.80       79.07      3.52 o
   7   4   5        3.26        2.46      1.29 o
   8   4   5        3.99        4.88      1.45 o
   9   4   5        0.95        3.07      1.49 o
 -11   5   5       14.92       16.69      2.73 o
 -10   5   5        8.88        7.48      2.22 o
  -9   5   5       57.43       59.24      4.23 o
  -8   5   5       64.04       62.64      4.15 o
  -7   5   5        4.48        2.51      1.51 o
  -6   5   5       36.38       33.91      2.76 o
  -5   5   5      261.87      263.28      7.06 o
  -4   5   5        8.50        7.87      1.38 o
  -3   5   5       62.96       59.11      2.54 o
  -2   5   5       17.83       15.99      1.23 o
  -1   5   5       31.92       30.45      1.91 o
   0   5   5      195.17      211.53      4.41 o
   1   5   5       64.71       64.65      2.64 o
   2   5   5        3.78        2.37      1.04 o
   3   5   5       12.88       12.23      1.65 o
   4   5   5        2.77        2.58      1.15 o
   5   5   5        0.39        0.58      1.31 o
   6   5   5       16.10       23.80      2.41 o
   7   5   5        8.80       11.18      2.06 o
  -9   6   5        0.47        0.66      1.86 o
  -8   6   5       17.25       22.18      2.85 o
  -7   6   5        0.05       -0.71      1.93 o
  -6   6   5        0.01        0.10      1.47 o
  -5   6   5       29.82       32.98      2.86 o
  -4   6   5        2.57        1.85      1.23 o
  -3   6   5       23.65       15.19      1.93 o
  -2   6   5        4.95        3.02      1.12 o
  -1   6   5        3.61        1.93      1.27 o
   0   6   5      136.58      142.71      5.75 o
   1   6   5       56.48       54.55      3.10 o
   2   6   5        0.74        0.54      1.37 o
   3   6   5        1.26        2.96      1.43 o
   4   6   5        0.74       -0.22      1.52 o
   5   6   5        4.88       10.13      2.37 o
 -16   0   6        0.84        1.02      2.53 o
 -15   0   6        4.07        3.78      2.17 o
 -14   0   6        5.31        4.92      2.66 o
 -13   0   6      314.22      333.43      9.80 o
 -12   0   6      540.89      566.13     15.64 o
 -11   0   6      644.31      642.76     11.97 o
 -10   0   6       10.56        8.79      1.57 o
  -9   0   6       52.72       50.06      2.61 o
  -8   0   6        3.55        1.62      1.49 o
  -7   0   6      247.09      253.15      6.26 o
  -6   0   6      656.85      662.17     10.45 o
  -5   0   6      120.08       87.80      5.48 o
  -4   0   6      438.37      432.18      7.93 o
  -3   0   6       74.42       74.83      2.92 o
  -2   0   6       67.27       57.95      1.94 o
  -1   0   6      194.24      162.99      3.07 o
   0   0   6       54.55       74.56      2.36 o
   1   0   6      592.07      645.69      9.39 o
   2   0   6      212.23      256.14      3.84 o
   3   0   6     1157.16     1172.87     10.47 o
   4   0   6      958.08     1009.62     12.60 o
   5   0   6       32.53       31.66      2.61 o
   6   0   6        0.67        1.08      1.14 o
   7   0   6       75.56       73.81      3.83 o
   8   0   6       92.02       92.22      4.46 o
   9   0   6       21.02       18.26      2.68 o
  10   0   6       27.08       22.87      3.77 o
  11   0   6        1.30        0.18      2.96 o
 -16   1   6        1.31        1.52      1.73 o
 -15   1   6        3.93        1.79      1.42 o
 -14   1   6        4.43        2.46      1.15 o
 -13   1   6       32.79       28.04      2.00 o
 -12   1   6       66.75       67.43      2.82 o
 -11   1   6       10.46       10.09      1.10 o
 -10   1   6        0.06        1.45      0.76 o
  -9   1   6      127.05      117.09      3.10 o
  -8   1   6       39.28       43.49      1.62 o
  -7   1   6       11.92       19.16      0.96 o
  -6   1   6      133.59      106.20      1.92 o
  -5   1   6       96.41       85.57      2.70 o
  -4   1   6      294.83      285.37      4.68 o
  -3   1   6      367.00      341.94      3.92 o
  -2   1   6        5.91        5.61      0.64 o
  -1   1   6      506.87      490.12      3.98 o
   0   1   6      177.53      149.20      2.23 o
   1   1   6        0.64        0.48      0.49 o
   2   1   6      109.28      118.58      2.16 o
   3   1   6        3.14        1.40      0.50 o
   4   1   6      132.27      124.33      2.85 o
   5   1   6       28.21       31.58      1.84 o
   6   1   6       66.15       62.18      2.27 o
   7   1   6       28.65       30.18      1.70 o
   8   1   6       11.58        8.75      1.61 o
   9   1   6        0.05       -0.69      1.28 o
  10   1   6        6.01        6.02      1.58 o
  11   1   6       16.50       19.11      2.58 o
 -15   2   6       10.98       10.00      2.07 o
 -14   2   6       10.69        8.47      1.90 o
 -13   2   6        8.62        6.15      1.70 o
 -12   2   6        0.06        1.08      1.21 o
 -11   2   6       13.69       16.91      2.48 o
 -10   2   6       21.83       18.19      1.99 o
  -9   2   6      186.98      202.05      4.27 o
  -8   2   6      113.20      103.70      2.90 o
  -7   2   6        0.05        1.43      0.84 o
  -6   2   6       14.50       14.13      0.97 o
  -5   2   6      105.48       95.42      2.03 o
  -4   2   6       42.36       41.92      1.30 o
  -3   2   6      117.71      112.40      2.48 o
  -2   2   6      920.37      962.79      7.33 o
  -1   2   6      404.73      432.09      4.57 o
   0   2   6        0.34       -0.10      0.53 o
   1   2   6       11.15        9.28      0.82 o
   2   2   6        4.74        4.76      0.67 o
   3   2   6        4.18        3.60      0.71 o
   4   2   6       85.69       92.22      2.00 o
   5   2   6       82.10       72.47      2.40 o
   6   2   6      270.92      276.95      6.28 o
   7   2   6       63.37       64.17      3.10 o
   8   2   6       30.58       29.48      2.30 o
   9   2   6        0.02        0.65      1.34 o
  10   2   6        0.03        1.39      1.56 o
 -14   3   6        2.84        4.20      2.14 o
 -13   3   6        4.21        7.64      2.13 o
 -12   3   6        2.98        3.03      2.05 o
 -11   3   6        5.11        3.14      1.70 o
 -10   3   6        9.98       11.30      1.67 o
  -9   3   6       27.58       31.71      2.26 o
  -8   3   6       28.87       29.59      2.11 o
  -7   3   6       18.32       18.08      1.03 o
  -6   3   6       55.06       44.47      2.43 o
  -5   3   6        0.87        1.15      0.53 o
  -4   3   6       11.30       13.52      1.01 o
  -3   3   6        7.96        8.79      0.93 o
  -2   3   6      148.92      150.94      2.82 o
  -1   3   6       45.79       54.09      1.38 o
   0   3   6        0.13       -0.20      0.45 o
   1   3   6       17.77       21.30      1.16 o
   2   3   6      126.79      134.46      2.45 o
   3   3   6      116.68      121.80      2.85 o
   4   3   6      151.21      152.68      3.65 o
   5   3   6       49.97       46.22      2.56 o
   6   3   6        0.61        0.11      1.28 o
   7   3   6       22.79       21.94      1.88 o
   8   3   6       15.85       16.48      1.81 o
   9   3   6        8.07        9.64      1.74 o
 -13   4   6        4.65        5.73      2.26 o
 -12   4   6        0.04       -1.40      1.64 o
 -11   4   6        5.60        5.15      2.01 o
 -10   4   6       10.98       15.10      2.77 o
  -9   4   6       36.93       38.57      2.75 o
  -8   4   6        8.87        6.44      1.28 o
  -7   4   6        0.15        0.66      1.11 o
  -6   4   6       46.91       45.96      3.03 o
  -5   4   6      358.58      348.14      5.63 o
  -4   4   6      478.45      480.11      4.91 o
  -3   4   6       98.82      102.16      2.64 o
  -2   4   6        0.04        0.37      0.65 o
  -1   4   6        3.37        4.55      0.72 o
   0   4   6       13.22       16.89      1.24 o
   1   4   6        0.18        0.90      0.98 o
   2   4   6        6.06        5.64      0.86 o
   3   4   6       87.98       83.53      3.36 o
   4   4   6        0.06        0.65      1.25 o
   5   4   6        5.33        4.23      1.26 o
   6   4   6       13.39       11.04      1.76 o
   7   4   6        5.50        2.96      1.32 o
   8   4   6        7.88       12.71      1.88 o
 -11   5   6        0.69        3.54      2.53 o
 -10   5   6        4.18        6.39      2.13 o
  -9   5   6        0.83        1.47      1.51 o
  -8   5   6        1.82        1.67      1.62 o
  -7   5   6        3.82        3.61      1.96 o
  -6   5   6       81.05       82.11      4.25 o
  -5   5   6       51.59       48.86      2.96 o
  -4   5   6        1.75        1.59      1.05 o
  -3   5   6        1.97        2.00      0.85 o
  -2   5   6        0.64        0.41      0.89 o
  -1   5   6       15.37       18.80      1.54 o
   0   5   6        5.13       10.25      1.29 o
   1   5   6        6.77        4.78      1.12 o
   2   5   6       12.27       13.32      1.52 o
   3   5   6        0.40       -0.42      1.08 o
   4   5   6       26.83       24.45      2.15 o
   5   5   6        0.10        0.38      1.19 o
   6   5   6        5.69        3.34      1.43 o
  -8   6   6        1.36       -0.86      1.94 o
  -7   6   6       19.58       16.74      2.45 o
  -6   6   6        1.19        1.01      1.92 o
  -5   6   6        0.02       -0.93      1.30 o
  -4   6   6        3.63        2.55      1.36 o
  -3   6   6        8.51        8.08      1.40 o
  -2   6   6        2.64        2.92      1.71 o
  -1   6   6       78.69       73.35      4.14 o
   0   6   6       59.77       56.70      3.43 o
   1   6   6       14.27       14.98      1.93 o
   2   6   6       27.95       26.53      2.62 o
   3   6   6        2.54        5.50      1.51 o
   4   6   6        0.01        0.24      1.50 o
 -16   1   7        1.41        1.63      2.09 o
 -15   1   7        6.70        3.75      2.24 o
 -14   1   7        3.83        5.72      1.53 o
 -13   1   7      255.44      269.31      5.64 o
 -12   1   7       18.85       18.79      1.64 o
 -11   1   7        3.21        3.40      0.99 o
 -10   1   7        7.42        6.94      1.10 o
  -9   1   7       13.56       14.66      1.22 o
  -8   1   7      135.44      134.52      2.65 o
  -7   1   7       69.84       82.12      1.97 o
  -6   1   7       71.04       58.71      1.68 o
  -5   1   7      304.41      307.61      4.48 o
  -4   1   7     1928.65     1903.37     21.52 o
  -3   1   7      226.24      207.55      3.32 o
  -2   1   7     1032.32      963.77     10.37 o
  -1   1   7        8.53        7.13      0.68 o
   0   1   7      110.35      110.30      2.40 o
   1   1   7        5.10        4.16      0.63 o
   2   1   7      161.80      157.74      3.03 o
   3   1   7       39.21       36.03      1.48 o
   4   1   7       24.64       23.66      1.50 o
   5   1   7       14.67       14.98      1.36 o
   6   1   7      246.78      249.79      5.10 o
   7   1   7      124.84      119.31      4.89 o
   8   1   7       33.84       32.82      2.90 o
   9   1   7        3.27        2.32      1.43 o
  10   1   7        1.44        2.01      1.72 o
 -15   2   7        5.96        4.78      1.72 o
 -14   2   7        3.29        2.65      1.50 o
 -13   2   7        1.17        0.19      1.31 o
 -12   2   7       20.16       20.74      1.95 o
 -11   2   7        0.04        1.37      1.30 o
 -10   2   7        0.06        1.92      0.99 o
  -9   2   7       58.71       58.98      2.34 o
  -8   2   7       31.46       34.76      2.18 o
  -7   2   7       23.49       21.67      1.33 o
  -6   2   7        9.79       11.92      0.91 o
  -5   2   7       57.68       42.50      1.60 o
  -4   2   7       23.63       25.22      1.15 o
  -3   2   7      316.98      330.59      4.60 o
  -2   2   7      284.86      296.75      4.49 o
  -1   2   7      128.99      115.82      2.59 o
   0   2   7      368.51      361.73      4.24 o
   1   2   7       16.95       10.33      0.83 o
   2   2   7       16.49       15.88      1.31 o
   3   2   7      167.16      165.08      3.53 o
   4   2   7       76.74       79.76      2.49 o
   5   2   7      193.74      188.38      5.81 o
   6   2   7        7.20        5.94      1.62 o
   7   2   7       44.24       40.57      2.56 o
   8   2   7        1.67        0.94      1.32 o
   9   2   7        0.28        0.13      1.35 o
  10   2   7        0.48        2.47      1.39 o
 -14   3   7        4.17        4.62      2.48 o
 -13   3   7       15.45       16.83      2.48 o
 -12   3   7       59.31       52.86      3.89 o
 -11   3   7       43.85       38.76      2.82 o
 -10   3   7        3.22        2.36      1.42 o
  -9   3   7        0.46        0.10      1.11 o
  -8   3   7       12.32       15.81      1.66 o
  -7   3   7       29.75       31.69      1.85 o
  -6   3   7        5.28        5.96      0.92 o
  -5   3   7      100.80      105.95      2.82 o
  -4   3   7       44.91       45.58      1.77 o
  -3   3   7       47.13       51.28      2.17 o
  -2   3   7       60.11       62.51      2.31 o
  -1   3   7        1.20        0.49      0.62 o
   0   3   7       80.02       86.79      2.33 o
   1   3   7       90.97       89.96      2.90 o
   2   3   7       48.06       50.06      1.94 o
   3   3   7      236.33      233.51      4.54 o
   4   3   7      125.82      122.07      4.07 o
   5   3   7        9.50        9.67      1.39 o
   6   3   7        9.91        8.20      1.46 o
   7   3   7        5.54        7.04      1.79 o
   8   3   7        0.12        1.69      1.40 o
   9   3   7        0.36       -0.36      1.41 o
 -13   4   7        1.85        0.93      1.81 o
 -12   4   7       15.21        9.39      3.58 o
 -11   4   7       21.35       19.36      4.38 o
 -10   4   7        0.17        4.77      2.03 o
  -9   4   7       30.18       32.37      2.40 o
  -8   4   7       67.64       68.88      3.11 o
  -7   4   7       92.83       97.26      3.59 o
  -6   4   7       65.36       69.24      3.05 o
  -5   4   7        0.16       -0.36      0.86 o
  -4   4   7        0.03       -0.86      0.72 o
  -3   4   7       51.60       54.09      1.92 o
  -2   4   7       12.44       13.71      1.14 o
  -1   4   7        6.50        7.34      1.05 o
   0   4   7      200.89      202.61      3.77 o
   1   4   7       70.32       68.95      2.57 o
   2   4   7      106.78      103.58      3.96 o
   3   4   7      104.54      107.58      4.23 o
   4   4   7       23.35       20.77      1.92 o
   5   4   7        6.91        3.37      1.30 o
   6   4   7        0.03       -0.45      1.24 o
   7   4   7        4.35        5.78      1.46 o
 -11   5   7       43.95       53.03      4.32 o
 -10   5   7       10.04       11.62      2.70 o
  -9   5   7       21.15       21.28      2.64 o
  -8   5   7        5.14        3.66      2.51 o
  -7   5   7       11.25       11.75      1.68 o
  -6   5   7       75.30       75.65      3.77 o
  -5   5   7       16.63       14.97      1.63 o
  -4   5   7        1.81        2.10      1.05 o
  -3   5   7        3.25        3.00      1.01 o
  -2   5   7       52.60       55.47      2.45 o
  -1   5   7      212.44      215.25      5.07 o
   0   5   7       22.39       21.16      1.95 o
   1   5   7        8.08        6.11      1.27 o
   2   5   7        1.69        1.06      1.15 o
   3   5   7        3.43        3.89      1.35 o
   4   5   7        0.02        1.36      1.25 o
   5   5   7        3.00        3.15      1.39 o
   6   5   7        1.67        1.97      1.73 o
  -8   6   7        0.45       -2.25      2.02 o
  -7   6   7        1.97       -0.17      1.78 o
  -6   6   7        0.16       -1.04      1.45 o
  -5   6   7       14.61       11.52      1.77 o
  -4   6   7       17.19       19.86      2.03 o
  -3   6   7        2.79        1.08      1.21 o
  -2   6   7       10.95        7.49      2.12 o
  -1   6   7        0.16       -0.49      1.55 o
   0   6   7        9.48        7.54      1.71 o
   1   6   7       26.82       34.36      2.89 o
   2   6   7       13.01       10.91      1.83 o
 -16   0   8        4.07        7.86      4.57 o
 -15   0   8       42.14       50.69      6.25 o
 -14   0   8      140.65      140.72      9.29 o
 -13   0   8        9.01       16.34      4.03 o
 -12   0   8        3.84        5.45      1.98 o
 -11   0   8        9.40        7.69      3.79 o
 -10   0   8        6.96        1.71      2.18 o
  -9   0   8        0.86        0.56      1.57 o
  -8   0   8        6.89        7.83      1.21 o
  -7   0   8      411.31      396.13      9.58 o
  -6   0   8      136.13      140.63      5.62 o
  -5   0   8      337.26      282.63      7.79 o
  -4   0   8     3987.33     3759.75     34.12 o
  -3   0   8      486.73      424.16      9.13 o
  -2   0   8       23.10       21.70      2.82 o
  -1   0   8       15.57       19.39      1.71 o
   0   0   8       18.79       17.23      1.65 o
   1   0   8      500.63      454.63      9.05 o
   2   0   8        6.96        4.04      0.93 o
   3   0   8       29.49       25.61      1.92 o
   4   0   8      181.58      189.64      6.14 o
   5   0   8       40.01       43.13      3.25 o
   6   0   8       68.82       74.83      3.99 o
   7   0   8      203.67      215.18      6.86 o
   8   0   8        2.12        2.65      2.80 o
   9   0   8        0.83        1.26      3.23 o
 -16   1   8        2.74        4.59      2.71 o
 -15   1   8        0.23       -0.08      1.54 o
 -14   1   8        0.15        2.42      1.43 o
 -13   1   8       35.17       35.40      2.41 o
 -12   1   8        7.09        4.44      1.18 o
 -11   1   8       11.05       13.37      1.78 o
 -10   1   8       63.17       64.07      2.92 o
  -9   1   8       85.06       79.99      2.21 o
  -8   1   8      164.05      172.00      3.19 o
  -7   1   8       82.58       78.63      3.07 o
  -6   1   8      126.67      133.41      2.60 o
  -5   1   8        0.90        0.96      0.51 o
  -4   1   8     1049.42      905.80     17.28 o
  -3   1   8     1361.05     1386.97     14.80 o
  -2   1   8      290.75      251.39      5.21 o
  -1   1   8       66.74       74.33      1.96 o
   0   1   8       11.15       15.93      1.17 o
   1   1   8       30.65       35.99      1.87 o
   2   1   8      328.64      346.68      4.29 o
   3   1   8        1.12        1.39      0.67 o
   4   1   8        1.10        0.17      0.69 o
   5   1   8       16.37       19.43      1.62 o
   6   1   8       53.38       58.53      3.45 o
   7   1   8        0.89        1.25      1.35 o
   8   1   8        0.00        0.97      1.26 o
   9   1   8        4.13        6.07      1.67 o
 -15   2   8       12.51       11.77      2.27 o
 -14   2   8        2.98        4.72      1.70 o
 -13   2   8        5.92        5.72      1.36 o
 -12   2   8       16.86       16.08      1.61 o
 -11   2   8       32.35       36.34      2.14 o
 -10   2   8       49.37       48.59      2.56 o
  -9   2   8        0.63        0.81      1.04 o
  -8   2   8       71.37       71.30      2.53 o
  -7   2   8        7.51        6.97      1.05 o
  -6   2   8       15.98       15.27      1.08 o
  -5   2   8        0.12        2.36      0.83 o
  -4   2   8      570.91      606.33      6.16 o
  -3   2   8        6.79        4.52      1.04 o
  -2   2   8        3.44        3.30      0.85 o
  -1   2   8       12.92       14.80      1.37 o
   0   2   8       51.04       46.90      1.66 o
   1   2   8        2.24        0.39      0.73 o
   2   2   8       17.94       18.54      1.57 o
   3   2   8       84.91       88.93      3.14 o
   4   2   8      129.15      131.70      3.86 o
   5   2   8       71.29       74.88      3.98 o
   6   2   8        6.05        2.44      1.51 o
   7   2   8       24.95       25.25      2.50 o
   8   2   8        0.85        1.96      1.35 o
   9   2   8        0.24       -0.51      1.44 o
 -14   3   8       22.97       29.39      3.01 o
 -13   3   8       21.21       23.10      2.65 o
 -12   3   8       25.72       24.62      2.71 o
 -11   3   8        0.28        0.33      1.26 o
 -10   3   8       62.40       57.28      2.92 o
  -9   3   8       10.35       13.80      1.65 o
  -8   3   8       13.31       11.46      1.43 o
  -7   3   8       32.70       33.57      2.59 o
  -6   3   8       74.58       74.24      1.94 o
  -5   3   8      131.40      141.25      3.40 o
  -4   3   8        1.87        2.23      0.83 o
  -3   3   8       58.17       61.46      2.52 o
  -2   3   8       12.45       12.42      1.12 o
  -1   3   8        0.86       -0.14      0.86 o
   0   3   8      170.02      181.79      3.71 o
   1   3   8        0.02        0.65      1.22 o
   2   3   8       43.32       42.50      2.11 o
   3   3   8      141.73      140.70      4.42 o
   4   3   8       71.44       73.18      3.90 o
   5   3   8       72.29       67.70      3.97 o
   6   3   8       24.11       25.58      2.47 o
   7   3   8       44.19       54.57      3.64 o
   8   3   8        4.06        3.62      1.53 o
 -13   4   8        2.43        5.25      1.90 o
 -12   4   8       21.52       15.43      2.43 o
 -11   4   8       97.17       94.41      5.99 o
 -10   4   8        0.00        1.84      1.56 o
  -9   4   8        0.19        0.89      1.21 o
  -8   4   8        0.92        1.33      1.34 o
  -7   4   8       89.01       92.25      3.44 o
  -6   4   8       69.15       74.65      3.07 o
  -5   4   8        0.00       -0.29      0.80 o
  -4   4   8        6.73        8.10      0.97 o
  -3   4   8        1.91        2.94      0.83 o
  -2   4   8        2.89        3.44      1.03 o
  -1   4   8        0.01        0.29      0.86 o
   0   4   8       11.54       12.65      1.40 o
   1   4   8        2.93        3.26      1.00 o
   2   4   8        0.38        2.34      1.30 o
   3   4   8       75.67       73.92      3.63 o
   4   4   8        0.08       -0.33      1.39 o
   5   4   8       51.07       55.85      3.47 o
   6   4   8        0.65        1.37      1.45 o
   7   4   8       11.25        9.16      1.98 o
 -11   5   8       60.27       62.55      4.64 o
 -10   5   8        1.20        2.31      1.90 o
  -9   5   8       13.75        9.32      2.03 o
  -8   5   8        5.65        5.41      1.58 o
  -7   5   8        8.76        6.63      1.58 o
  -6   5   8        7.03        4.89      1.21 o
  -5   5   8        1.78        0.59      1.03 o
  -4   5   8        0.96        1.17      1.05 o
  -3   5   8        0.01        0.35      1.30 o
  -2   5   8        2.25        3.14      1.19 o
  -1   5   8        4.12        5.49      1.34 o
   0   5   8      101.14       98.76      4.47 o
   1   5   8        0.91        1.76      1.28 o
   2   5   8       13.63       14.24      1.87 o
   3   5   8        0.04        1.12      1.30 o
   4   5   8       62.14       67.23      3.81 o
  -8   6   8        2.17        0.86      2.34 o
  -7   6   8       13.76       12.00      2.08 o
  -6   6   8        1.80        0.58      1.33 o
  -5   6   8        5.65        5.12      1.43 o
  -4   6   8        1.17        1.91      1.27 o
  -3   6   8        0.10        0.52      1.32 o
  -2   6   8       13.76       16.05      2.80 o
  -1   6   8       15.10       11.12      2.54 o
   0   6   8        0.93        0.71      1.97 o
   1   6   8        0.09        0.32      1.49 o
 -16   1   9        1.11        1.89      2.64 o
 -15   1   9        2.57        2.24      1.65 o
 -14   1   9       97.83      104.59      4.72 o
 -13   1   9       32.78       31.47      2.54 o
 -12   1   9       17.00       18.14      1.94 o
 -11   1   9        0.43        1.28      1.17 o
 -10   1   9       33.37       36.87      2.36 o
  -9   1   9        0.10        0.99      0.96 o
  -8   1   9       87.37       79.47      2.38 o
  -7   1   9       28.37       31.34      1.45 o
  -6   1   9       11.81       10.08      1.30 o
  -5   1   9       19.11       18.40      1.13 o
  -4   1   9       72.20       68.42      1.96 o
  -3   1   9       74.46       80.93      2.40 o
  -2   1   9       40.77       38.29      1.82 o
  -1   1   9        2.69        5.62      1.01 o
   0   1   9        1.51        0.84      0.91 o
   1   1   9       23.43       24.71      1.73 o
   2   1   9       50.42       43.02      2.14 o
   3   1   9       28.83       31.24      1.61 o
   4   1   9        0.54       -0.02      0.72 o
   5   1   9       58.13       66.08      3.29 o
   6   1   9       32.14       33.57      2.86 o
   7   1   9        0.33        2.85      1.31 o
   8   1   9        0.10        2.55      1.41 o
 -15   2   9        6.11        6.18      2.36 o
 -14   2   9        0.70        1.71      1.46 o
 -13   2   9        1.47        2.89      1.48 o
 -12   2   9        0.14        0.52      1.25 o
 -11   2   9        1.74        2.22      1.28 o
 -10   2   9       49.43       48.04      2.62 o
  -9   2   9       34.09       33.07      2.16 o
  -8   2   9       14.92       13.69      1.47 o
  -7   2   9       24.20       24.87      1.71 o
  -6   2   9       10.64       10.34      1.17 o
  -5   2   9       23.42       17.63      1.25 o
  -4   2   9       48.02       45.78      2.42 o
  -3   2   9      110.50      122.93      3.28 o
  -2   2   9       67.85       73.90      2.41 o
  -1   2   9       17.61       12.21      1.13 o
   0   2   9       47.46       40.19      1.76 o
   1   2   9        1.61        0.85      0.87 o
   2   2   9       22.33       22.08      1.74 o
   3   2   9       58.20       59.99      2.59 o
   4   2   9        2.82        3.59      1.36 o
   5   2   9       79.83       85.83      4.41 o
   6   2   9       13.67       13.50      2.03 o
   7   2   9        0.01        0.44      1.46 o
   8   2   9        2.64        2.82      1.40 o
 -14   3   9        0.01        1.02      1.90 o
 -13   3   9        1.10        3.49      2.20 o
 -12   3   9        2.12        2.73      1.46 o
 -11   3   9        2.34        2.87      1.36 o
 -10   3   9       56.02       53.90      2.91 o
  -9   3   9        6.37        6.82      1.30 o
  -8   3   9       33.40       27.31      2.05 o
  -7   3   9       80.04       82.72      2.81 o
  -6   3   9      264.84      283.82      4.08 o
  -5   3   9       17.25       14.80      1.67 o
  -4   3   9       36.31       32.04      1.92 o
  -3   3   9       56.66       49.53      2.13 o
  -2   3   9        0.54       -0.03      0.88 o
  -1   3   9        1.68        3.45      1.34 o
   0   3   9       18.02       19.29      1.51 o
   1   3   9        0.35        0.90      0.98 o
   2   3   9        6.31        6.62      1.18 o
   3   3   9        0.60        0.05      1.47 o
   4   3   9        1.70        1.35      1.51 o
   5   3   9      130.59      139.19      5.76 o
   6   3   9       24.38       24.71      2.58 o
   7   3   9       22.03       23.45      2.64 o
 -13   4   9        0.11        4.59      2.15 o
 -12   4   9        9.68        7.79      2.30 o
 -11   4   9       32.52       38.71      3.26 o
 -10   4   9       12.65       14.39      1.98 o
  -9   4   9        0.40        0.67      1.27 o
  -8   4   9        2.72        2.50      1.31 o
  -7   4   9      111.15      123.00      4.00 o
  -6   4   9       14.74       16.15      1.61 o
  -5   4   9        0.08       -0.36      1.06 o
  -4   4   9        0.93        2.02      1.28 o
  -3   4   9        1.25        0.11      0.93 o
  -2   4   9        6.10        5.37      1.07 o
  -1   4   9       90.87       93.64      3.35 o
   0   4   9       43.67       50.70      2.45 o
   1   4   9        1.76        4.01      1.34 o
   2   4   9        0.33        0.53      1.27 o
   3   4   9       11.67       10.23      1.87 o
   4   4   9       37.66       43.90      3.12 o
   5   4   9        7.71        7.48      1.70 o
   6   4   9        7.58        6.60      1.82 o
 -11   5   9       33.77       41.66      3.97 o
 -10   5   9       39.21       47.08      3.69 o
  -9   5   9       18.50       18.58      2.29 o
  -8   5   9        0.49       -0.85      1.53 o
  -7   5   9       42.92       36.26      2.32 o
  -6   5   9        3.60        4.99      1.34 o
  -5   5   9       28.32       22.91      2.24 o
  -4   5   9       10.35        9.56      1.50 o
  -3   5   9        4.83        3.77      1.94 o
  -2   5   9       42.52       49.16      2.87 o
  -1   5   9       40.60       41.41      3.02 o
   0   5   9        0.17        0.26      1.22 o
   1   5   9        1.83        3.61      1.47 o
   2   5   9        0.82        1.04      1.35 o
   3   5   9        0.74        1.56      1.41 o
  -6   6   9        6.19        4.86      1.36 o
  -5   6   9        0.90        1.03      1.33 o
  -4   6   9        4.20        5.03      1.50 o
  -3   6   9        1.02        2.55      1.76 o
  -2   6   9       50.05       48.08      4.31 o
  -1   6   9       12.70        8.62      2.30 o
 -16   0  10        0.01        0.49      3.35 o
 -15   0  10      101.51      100.55      6.94 o
 -14   0  10      188.30      205.24      9.37 o
 -13   0  10      177.22      181.64      8.58 o
 -12   0  10        6.23        6.88      2.52 o
 -11   0  10        0.57        0.86      1.74 o
 -10   0  10        3.88        2.78      1.73 o
  -9   0  10        0.32        0.62      1.66 o
  -8   0  10      186.69      190.69      7.49 o
  -7   0  10       70.85       70.06      4.70 o
  -6   0  10       64.79       63.02      4.88 o
  -5   0  10       33.98       31.41      3.10 o
  -4   0  10        3.09        6.00      1.84 o
  -3   0  10       80.32       73.52      4.57 o
  -2   0  10       15.36       17.05      1.82 o
  -1   0  10       62.94       69.32      4.45 o
   0   0  10       42.31       55.98      3.93 o
   1   0  10      129.24      122.81      4.55 o
   2   0  10       86.37       86.66      3.90 o
   3   0  10       13.61       12.62      1.83 o
   4   0  10        2.91        0.38      1.34 o
   5   0  10       41.28       45.39      3.59 o
   6   0  10       46.46       49.93      4.34 o
   7   0  10        9.40       10.52      4.10 o
   8   0  10       14.61       14.60      4.59 o
 -16   1  10        2.39        3.91      2.24 o
 -15   1  10        0.64        2.75      1.65 o
 -14   1  10        1.67        2.61      1.69 o
 -13   1  10       44.20       51.01      3.40 o
 -12   1  10       14.68       14.25      1.95 o
 -11   1  10        3.63        1.46      1.27 o
 -10   1  10        0.02       -0.67      1.46 o
  -9   1  10        2.27        0.69      1.68 o
  -8   1  10        3.06        0.41      1.04 o
  -7   1  10       22.44       19.35      1.86 o
  -6   1  10       37.39       34.98      2.40 o
  -5   1  10       47.52       38.82      1.73 o
  -4   1  10        0.87        1.99      0.96 o
  -3   1  10       99.82       91.97      2.73 o
  -2   1  10        2.07        4.81      1.29 o
  -1   1  10        2.67        3.58      1.03 o
   0   1  10       11.78       11.47      1.38 o
   1   1  10       19.05       17.73      1.61 o
   2   1  10      171.13      169.90      4.22 o
   3   1  10       91.07      100.29      3.28 o
   4   1  10        5.53        3.93      1.13 o
   5   1  10        2.01        3.83      1.29 o
   6   1  10        2.56        4.03      1.31 o
   7   1  10        4.13        3.67      1.82 o
 -15   2  10        2.12        2.06      2.59 o
 -14   2  10        0.62        0.65      1.45 o
 -13   2  10        5.37        6.76      1.70 o
 -12   2  10        0.38        1.24      1.48 o
 -11   2  10       28.67       33.81      2.64 o
 -10   2  10       32.13       32.59      2.25 o
  -9   2  10        1.70        1.81      1.21 o
  -8   2  10        2.45        3.10      1.20 o
  -7   2  10       30.00       27.10      1.52 o
  -6   2  10       40.50       37.04      1.72 o
  -5   2  10       36.77       26.34      1.67 o
  -4   2  10      231.00      237.07      4.86 o
  -3   2  10      107.97      119.75      3.43 o
  -2   2  10        1.25       -0.06      0.99 o
  -1   2  10        0.04       -0.18      1.00 o
   0   2  10        7.03        4.08      1.14 o
   1   2  10       15.24       10.31      1.31 o
   2   2  10       67.05       75.94      3.09 o
   3   2  10       25.60       30.07      2.06 o
   4   2  10      113.89      118.02      4.21 o
   5   2  10       15.22       14.00      1.98 o
   6   2  10        9.13       11.34      2.09 o
   7   2  10        0.32        3.17      1.54 o
 -14   3  10        1.68        3.02      2.76 o
 -13   3  10        0.06       -0.79      2.28 o
 -12   3  10        0.50        2.43      1.53 o
 -11   3  10       20.16       22.92      2.69 o
 -10   3  10       10.45       10.80      1.99 o
  -9   3  10       24.74       24.44      2.25 o
  -8   3  10        9.28        8.38      2.11 o
  -7   3  10       20.39       21.69      1.78 o
  -6   3  10       37.16       36.31      2.38 o
  -5   3  10       98.45      102.93      3.80 o
  -4   3  10        4.86        4.19      1.19 o
  -3   3  10        8.82        9.49      1.25 o
  -2   3  10        0.34        0.64      1.14 o
  -1   3  10        6.73        3.76      1.06 o
   0   3  10       52.35       58.00      2.62 o
   1   3  10       37.50       36.09      2.09 o
   2   3  10       21.69       24.78      2.03 o
   3   3  10        7.88        7.13      1.53 o
   4   3  10        0.05        2.91      1.42 o
   5   3  10       10.82        9.47      2.08 o
   6   3  10       16.18       21.13      3.13 o
 -13   4  10        4.37        8.48      2.44 o
 -12   4  10        0.95        2.86      2.33 o
 -11   4  10        3.24        3.77      1.74 o
 -10   4  10        4.15        4.50      1.65 o
  -9   4  10        0.60        2.55      1.45 o
  -8   4  10       21.06       20.05      1.89 o
  -7   4  10      116.72      113.87      4.20 o
  -6   4  10      101.40      101.81      3.95 o
  -5   4  10       31.89       26.87      2.09 o
  -4   4  10        4.77        2.56      1.25 o
  -3   4  10        0.10       -0.29      1.04 o
  -2   4  10        0.96        1.78      1.01 o
  -1   4  10        0.20        2.10      1.15 o
   0   4  10        6.88        8.69      1.47 o
   1   4  10       12.57       12.34      1.78 o
   2   4  10        4.80        4.92      1.44 o
   3   4  10        8.34        7.55      1.73 o
   4   4  10        2.97        3.60      1.53 o
 -10   5  10        0.07       -0.83      1.78 o
  -9   5  10        9.95       10.53      2.08 o
  -8   5  10        4.22        2.34      1.27 o
  -7   5  10        0.05        0.50      1.22 o
  -6   5  10       20.83       23.20      2.20 o
  -5   5  10       14.52       16.64      2.03 o
  -4   5  10        7.12        5.68      1.37 o
  -3   5  10        1.15        1.67      1.48 o
  -2   5  10        4.85        3.37      1.93 o
  -1   5  10        7.30        6.05      1.83 o
   0   5  10       15.83       18.86      2.35 o
   1   5  10        0.13        1.17      1.75 o
   2   5  10       14.58       15.27      2.30 o
 -15   1  11       30.07       33.97      3.19 o
 -14   1  11        3.00        2.22      1.79 o
 -13   1  11        0.07       -2.32      1.96 o
 -12   1  11        5.59        3.92      1.91 o
 -11   1  11        2.63        2.67      1.58 o
 -10   1  11       28.71       27.81      2.42 o
  -9   1  11       21.57       19.98      2.12 o
  -8   1  11       20.20       17.74      1.94 o
  -7   1  11      101.73      105.95      4.17 o
  -6   1  11      265.76      258.05      9.69 o
  -5   1  11        0.26        4.15      1.44 o
  -4   1  11       60.47       54.14      2.45 o
  -3   1  11        0.21        0.13      1.77 o
  -2   1  11        5.25        5.07      1.30 o
  -1   1  11        1.31        2.13      1.15 o
   0   1  11       13.29       11.76      1.51 o
   1   1  11       27.11       27.03      2.04 o
   2   1  11       39.30       40.96      2.30 o
   3   1  11        0.05       -0.21      0.94 o
   4   1  11      133.11      142.47      5.20 o
   5   1  11       33.95       31.88      2.84 o
   6   1  11        9.98       10.05      1.70 o
 -15   2  11        0.28        6.64      3.20 o
 -14   2  11       14.71       20.84      2.94 o
 -13   2  11        5.20        7.76      1.80 o
 -12   2  11       14.04       16.07      2.15 o
 -11   2  11       11.54       11.28      1.85 o
 -10   2  11        0.74       -0.33      1.23 o
  -9   2  11       17.81       13.93      1.72 o
  -8   2  11        1.66        2.37      1.27 o
  -7   2  11        0.36       -0.91      1.22 o
  -6   2  11       31.83       25.74      1.49 o
  -5   2  11      199.78      190.77      3.97 o
  -4   2  11      118.90      117.91      3.66 o
  -3   2  11       59.33       53.31      2.63 o
  -2   2  11       42.21       41.24      2.28 o
  -1   2  11       10.32        8.74      1.34 o
   0   2  11       23.21       23.10      1.91 o
   1   2  11       32.65       29.82      1.97 o
   2   2  11       37.48       39.44      2.59 o
   3   2  11      103.83      106.45      4.44 o
   4   2  11        6.34        7.14      2.20 o
   5   2  11        2.62        2.51      1.82 o
   6   2  11        0.31        0.44      1.50 o
 -14   3  11       10.74       15.94      4.08 o
 -13   3  11       13.97       13.11      2.85 o
 -12   3  11        0.20        1.88      1.86 o
 -11   3  11        0.01        0.67      1.74 o
 -10   3  11       10.19       11.00      2.13 o
  -9   3  11       10.60       14.35      2.32 o
  -8   3  11        1.46        0.27      1.67 o
  -7   3  11        7.45        7.35      3.16 o
  -6   3  11       27.52       27.70      2.52 o
  -5   3  11        0.26        0.58      1.17 o
  -4   3  11       53.16       53.04      3.11 o
  -3   3  11       12.81       15.18      1.80 o
  -2   3  11        4.40        5.17      1.19 o
  -1   3  11        2.30        0.35      0.96 o
   0   3  11       35.69       41.55      2.43 o
   1   3  11       51.76       53.16      2.99 o
   2   3  11       18.22       19.13      2.26 o
   3   3  11        4.31        4.69      1.71 o
   4   3  11        0.26        1.73      1.50 o
   5   3  11        1.61        1.96      1.59 o
 -12   4  11        2.03        4.63      2.98 o
 -11   4  11        2.95        6.29      2.26 o
 -10   4  11       11.80       15.83      2.47 o
  -9   4  11       29.23       35.47      3.33 o
  -8   4  11       12.09       15.58      2.47 o
  -7   4  11        0.24        2.21      1.63 o
  -6   4  11        2.35        0.85      1.73 o
  -5   4  11        5.13        2.26      1.22 o
  -4   4  11        3.06        1.77      1.43 o
  -3   4  11        0.80        0.82      1.12 o
  -2   4  11       96.32      108.97      3.71 o
  -1   4  11       41.45       41.84      2.56 o
   0   4  11       63.71       62.53      3.70 o
   1   4  11        6.56        6.44      1.87 o
   2   4  11       24.85       26.19      2.56 o
   3   4  11        0.67        1.13      1.49 o
  -9   5  11        5.70        9.49      2.56 o
  -8   5  11        6.29        6.98      2.14 o
  -7   5  11        0.14        1.96      1.74 o
  -6   5  11        4.12        2.89      1.88 o
  -5   5  11        0.33        0.77      1.21 o
  -4   5  11       15.77       15.13      1.85 o
  -3   5  11       44.39       45.50      3.35 o
  -2   5  11        0.04        0.81      1.64 o
  -1   5  11        0.83        2.11      1.55 o
   0   5  11        0.83        3.35      1.75 o
 -15   0  12        1.39        3.25      2.53 o
 -14   0  12        0.14        2.25      2.32 o
 -13   0  12        3.33        6.85      2.67 o
 -12   0  12        0.40        0.34      1.93 o
 -11   0  12        0.05        0.08      1.97 o
 -10   0  12       16.30       16.75      3.05 o
  -9   0  12       90.59       93.01      7.00 o
  -8   0  12       66.70       64.67      6.01 o
  -7   0  12      150.66      145.54      7.01 o
  -6   0  12      184.89      172.65      7.60 o
  -5   0  12      270.45      257.90      9.23 o
  -4   0  12       70.22       69.50      5.02 o
  -3   0  12       41.34       38.14      3.91 o
  -2   0  12        0.08       -0.64      1.79 o
  -1   0  12       96.77       91.81      6.23 o
   0   0  12       10.01       13.18      2.55 o
   1   0  12        0.06       -0.54      1.75 o
   2   0  12       17.68       16.48      2.08 o
   3   0  12       11.52       12.76      1.97 o
   4   0  12       30.44       32.41      4.74 o
   5   0  12       42.62       37.99      7.55 o
 -15   1  12       10.17        9.60      2.11 o
 -14   1  12        1.10        1.68      1.61 o
 -13   1  12        0.09        0.41      1.58 o
 -12   1  12       12.48       10.74      1.87 o
 -11   1  12       10.09        6.98      1.57 o
 -10   1  12       18.00       15.50      2.04 o
  -9   1  12        0.43       -0.78      1.33 o
  -8   1  12        1.13        0.64      1.28 o
  -7   1  12       16.63       13.74      1.90 o
  -6   1  12       85.40       74.97      3.66 o
  -5   1  12      122.66      126.61      4.60 o
  -4   1  12       32.44       28.90      2.41 o
  -3   1  12       10.85       11.21      1.78 o
  -2   1  12        1.93        2.87      1.18 o
  -1   1  12        0.14        0.40      1.27 o
   0   1  12       97.84       98.99      3.68 o
   1   1  12        2.44        0.68      1.07 o
   2   1  12        1.56        2.90      1.12 o
   3   1  12        8.76        6.13      1.43 o
   4   1  12        9.57       11.35      2.12 o
   5   1  12        0.67        1.60      1.66 o
 -14   2  12       14.66       15.20      2.63 o
 -13   2  12       17.77       21.94      2.93 o
 -12   2  12        4.84        1.51      1.80 o
 -11   2  12        0.00       -2.54      1.74 o
 -10   2  12        4.61        3.34      1.41 o
  -9   2  12        6.73        7.14      1.54 o
  -8   2  12       39.53       41.09      2.81 o
  -7   2  12        6.77        4.92      1.35 o
  -6   2  12      167.69      180.42      5.48 o
  -5   2  12       23.31       21.53      2.76 o
  -4   2  12       27.73       23.42      2.26 o
  -3   2  12       19.26       22.42      1.99 o
  -2   2  12        5.12        4.88      1.20 o
  -1   2  12        0.13        0.14      1.09 o
   0   2  12        0.54        0.49      1.02 o
   1   2  12       39.37       37.10      2.34 o
   2   2  12       63.68       68.15      3.85 o
   3   2  12        7.39       12.20      2.07 o
   4   2  12       15.28       13.92      2.18 o
   5   2  12        1.16        1.26      1.59 o
 -13   3  12        0.60        4.09      3.53 o
 -12   3  12       25.89       30.86      3.33 o
 -11   3  12        0.02        1.08      1.72 o
 -10   3  12        1.00        0.22      1.75 o
  -9   3  12       30.19       30.44      3.05 o
  -8   3  12       33.27       36.16      3.40 o
  -7   3  12       39.60       44.97      3.58 o
  -6   3  12        0.57        1.10      1.74 o
  -5   3  12       17.53       16.81      2.44 o
  -4   3  12        2.03        3.02      1.60 o
  -3   3  12       20.63       19.94      2.01 o
  -2   3  12       24.27       21.48      2.07 o
  -1   3  12        0.60       -1.23      1.23 o
   0   3  12       23.18       25.72      2.34 o
   1   3  12       15.28       12.47      2.19 o
   2   3  12        1.94        2.52      2.62 o
   3   3  12       16.54       15.58      3.13 o
 -11   4  12        0.10       -0.77      1.91 o
 -10   4  12        0.09        1.95      2.00 o
  -9   4  12       22.38       24.25      3.04 o
  -8   4  12       10.39        8.51      2.79 o
  -7   4  12        0.11       -0.30      1.69 o
  -6   4  12        2.90        0.99      2.64 o
  -5   4  12        0.34        0.67      1.61 o
  -4   4  12        1.25        1.09      1.79 o
  -3   4  12        1.74        2.48      1.21 o
  -2   4  12        1.51        3.21      1.29 o
  -1   4  12        0.26        0.97      1.56 o
   0   4  12        0.60        3.98      1.81 o
   1   4  12        6.42        6.10      1.69 o
   2   4  12        7.26       10.81      2.16 o
  -8   5  12        7.59        5.24      1.96 o
  -7   5  12        1.28       -1.61      1.77 o
  -6   5  12        0.56       -0.81      1.78 o
  -5   5  12        0.02       -0.09      1.61 o
  -4   5  12        1.86        2.10      1.98 o
  -3   5  12        1.19        2.30      2.00 o
  -2   5  12       21.37       21.52      3.83 o
 -15   1  13       10.02       12.27      2.34 o
 -14   1  13        8.34        9.82      2.04 o
 -13   1  13        0.55        2.43      1.77 o
 -12   1  13        2.20        1.60      1.61 o
 -11   1  13        0.11       -0.54      1.57 o
 -10   1  13        2.82        1.61      1.47 o
  -9   1  13        0.04        0.30      1.35 o
  -8   1  13        0.00        1.41      1.32 o
  -7   1  13        1.52        2.31      1.30 o
  -6   1  13        7.15        7.87      1.58 o
  -5   1  13       22.67       24.26      2.33 o
  -4   1  13       18.99       19.94      2.20 o
  -3   1  13        7.03        5.30      1.79 o
  -2   1  13        3.00        1.22      1.28 o
  -1   1  13        5.00        3.02      1.32 o
   0   1  13        0.18        0.66      1.19 o
   1   1  13        0.17        1.06      1.14 o
   2   1  13        2.86        2.87      1.14 o
   3   1  13        5.82        6.28      1.96 o
   4   1  13       12.76       13.93      2.73 o
 -14   2  13        2.95        5.12      2.20 o
 -13   2  13        0.11        0.47      1.95 o
 -12   2  13        5.45        6.12      2.07 o
 -11   2  13        2.64        3.50      1.83 o
 -10   2  13        0.00       -1.72      1.79 o
  -9   2  13       12.12       14.23      2.52 o
  -8   2  13       29.14       34.64      2.78 o
  -7   2  13       59.56       63.78      3.61 o
  -6   2  13        0.38        1.77      1.34 o
  -5   2  13       10.96       12.16      1.76 o
  -4   2  13       11.92       12.14      1.86 o
  -3   2  13        3.96        4.53      1.46 o
  -2   2  13        0.57        0.50      1.31 o
  -1   2  13        3.44        1.58      1.15 o
   0   2  13       30.67       27.66      2.23 o
   1   2  13       34.01       36.46      2.57 o
   2   2  13        5.22        6.67      1.68 o
   3   2  13        6.94        5.57      1.76 o
 -13   3  13        0.77        3.40      2.14 o
 -12   3  13       11.31        9.94      2.28 o
 -11   3  13        3.00        2.30      2.08 o
 -10   3  13        9.52        4.05      1.93 o
  -9   3  13       37.49       36.84      3.99 o
  -8   3  13       65.77       80.74      8.89 o
  -7   3  13        4.37        9.28      2.25 o
  -6   3  13        5.71        7.85      2.02 o
  -5   3  13        5.51        6.66      1.91 o
  -4   3  13        2.02        0.92      1.64 o
  -3   3  13        0.23       -0.51      1.67 o
  -2   3  13       11.06        9.55      1.90 o
  -1   3  13        0.24       -1.11      1.30 o
   0   3  13        0.47        1.22      1.64 o
   1   3  13        4.65        5.11      1.95 o
   2   3  13        0.32        4.37      1.96 o
 -11   4  13        9.72       13.11      2.64 o
 -10   4  13        2.78        5.78      2.40 o
  -9   4  13        9.35        9.73      2.55 o
  -8   4  13        0.00        0.89      1.90 o
  -7   4  13        0.39       -1.50      2.58 o
  -6   4  13        0.00       -1.49      1.69 o
  -5   4  13        0.00        0.46      1.72 o
  -4   4  13        0.15       -1.09      1.52 o
  -3   4  13       23.70       24.35      2.71 o
  -2   4  13        4.52        7.35      1.82 o
  -1   4  13        0.01        0.74      1.89 o
   0   4  13        0.14       -0.43      1.59 o
 -14   0  14        1.11        4.51      2.65 o
 -13   0  14        0.34       -1.04      2.54 o
 -12   0  14        4.77        2.77      2.14 o
 -11   0  14        4.61        4.81      2.25 o
 -10   0  14       34.42       34.84      4.23 o
  -9   0  14       16.33       16.90      3.22 o
  -8   0  14       10.88        6.43      2.38 o
  -7   0  14       10.74       10.86      2.73 o
  -6   0  14        2.12        3.35      2.23 o
  -5   0  14       19.41       17.60      3.12 o
  -4   0  14        9.20        8.22      2.41 o
  -3   0  14        0.48       -0.29      1.81 o
  -2   0  14       10.37        8.16      2.53 o
  -1   0  14        2.16        1.52      1.90 o
   0   0  14        1.96        0.50      2.02 o
   1   0  14       26.47       26.52      3.84 o
   2   0  14       37.60       37.86      3.75 o
   3   0  14        0.55       -2.76      2.67 o
 -14   1  14       14.49       16.66      2.49 o
 -13   1  14        0.47        2.66      1.66 o
 -12   1  14        0.05        0.61      1.60 o
 -11   1  14        0.16        1.46      1.50 o
 -10   1  14        3.32        5.53      2.34 o
  -9   1  14       10.30       11.09      2.58 o
  -8   1  14        1.72        2.44      1.37 o
  -7   1  14        6.31        3.60      1.71 o
  -6   1  14        0.33       -0.33      1.33 o
  -5   1  14       15.44       16.93      2.20 o
  -4   1  14        0.50        0.92      1.39 o
  -3   1  14        1.10        1.14      1.35 o
  -2   1  14        2.17        2.17      1.47 o
  -1   1  14        8.09        5.70      1.72 o
   0   1  14       59.47       56.86      3.76 o
   1   1  14       48.97       51.05      3.05 o
   2   1  14       13.76       16.27      2.31 o
 -13   2  14        0.61        3.33      2.07 o
 -12   2  14        4.37        4.40      1.93 o
 -11   2  14        0.34       -0.55      1.86 o
 -10   2  14        0.19        0.02      1.86 o
  -9   2  14       13.09       11.40      2.32 o
  -8   2  14        4.06        4.49      1.91 o
  -7   2  14        0.25       -1.16      1.84 o
  -6   2  14       21.72       17.98      2.18 o
  -5   2  14       11.90       11.88      1.96 o
  -4   2  14        0.01        0.79      1.38 o
  -3   2  14        0.75        2.00      1.36 o
  -2   2  14        6.27        7.51      1.74 o
  -1   2  14        4.15        3.34      1.30 o
   0   2  14       14.39       14.12      1.80 o
   1   2  14        0.16        0.61      1.40 o
   2   2  14       18.24       17.62      2.92 o
 -12   3  14        2.09       -0.12      2.06 o
 -11   3  14       12.09        9.09      2.26 o
 -10   3  14        0.15       -1.30      2.22 o
  -9   3  14        9.39       10.78      2.70 o
  -8   3  14       30.38       27.78      3.66 o
  -7   3  14       66.79       63.63      4.49 o
  -6   3  14       27.09       29.11      3.23 o
  -5   3  14       19.83       19.96      2.77 o
  -4   3  14        0.52        0.81      1.57 o
  -3   3  14        3.12        4.52      1.85 o
  -2   3  14       20.41       24.78      2.54 o
  -1   3  14        2.18        2.95      1.83 o
   0   3  14        0.00        0.18      1.66 o
  -9   4  14       11.64        9.89      2.45 o
  -8   4  14        2.35        2.43      2.04 o
  -7   4  14        0.00       -0.02      1.78 o
  -6   4  14        0.88        1.97      1.79 o
  -5   4  14        6.97        7.61      2.31 o
  -4   4  14        1.10        0.45      1.44 o
  -3   4  14        0.38        0.65      1.78 o
 -13   1  15        0.77        3.58      2.16 o
 -12   1  15        4.90        5.66      2.29 o
 -11   1  15        3.16        3.01      1.61 o
 -10   1  15        1.87        4.02      1.76 o
  -9   1  15       17.43       17.43      2.42 o
  -8   1  15       32.69       30.58      2.92 o
  -7   1  15        6.51        6.81      1.80 o
  -6   1  15        0.00        0.60      1.62 o
  -5   1  15        0.30       -1.30      1.46 o
  -4   1  15        0.69        0.60      1.63 o
  -3   1  15        1.99        0.75      1.44 o
  -2   1  15        2.02        0.67      1.45 o
  -1   1  15        4.84        6.20      1.63 o
   0   1  15       17.81       17.44      2.40 o
   1   1  15        1.56        0.50      1.37 o
 -12   2  15        0.02        0.71      2.05 o
 -11   2  15        9.52       10.81      2.43 o
 -10   2  15        8.31        9.29      2.28 o
  -9   2  15        7.02        9.25      2.38 o
  -8   2  15        2.95        1.14      1.84 o
  -7   2  15       37.73       35.31      3.42 o
  -6   2  15       15.95        9.77      2.37 o
  -5   2  15       11.19       11.87      2.36 o
  -4   2  15        4.56        5.06      1.93 o
  -3   2  15        0.50        1.19      1.81 o
  -2   2  15       18.01       13.62      2.46 o
  -1   2  15        0.79        0.44      1.62 o
   0   2  15        3.19        4.94      1.79 o
 -10   3  15        1.15        2.75      2.53 o
  -9   3  15        0.78        3.39      2.29 o
  -8   3  15        7.70       10.38      2.47 o
  -7   3  15        4.41        5.75      2.21 o
  -6   3  15       24.69       24.88      3.23 o
  -5   3  15       15.73       15.10      2.70 o
  -4   3  15        0.87        2.10      1.76 o
  -3   3  15        1.15        4.10      1.99 o
  -2   3  15       12.92       16.80      2.79 o
 -12   0  16        3.08        1.53      2.36 o
 -11   0  16        7.20        6.54      2.83 o
 -10   0  16        8.44        6.16      2.76 o
  -9   0  16       16.88       16.03      3.39 o
  -8   0  16       12.26       11.54      3.18 o
  -7   0  16       54.08       50.78      5.27 o
  -6   0  16       25.85       21.95      3.78 o
  -5   0  16       20.40       16.25      3.32 o
  -4   0  16        1.57       -1.61      2.35 o
  -3   0  16       13.99        9.99      2.94 o
  -2   0  16        7.75        9.15      3.06 o
  -1   0  16        4.69        5.44      4.56 o
 -12   1  16        0.75        2.41      2.00 o
 -11   1  16        2.30        4.33      2.15 o
 -10   1  16        5.70        8.19      1.99 o
  -9   1  16       24.28       28.95      3.04 o
  -8   1  16        0.02        1.58      1.62 o
  -7   1  16        1.33       -0.73      1.59 o
  -6   1  16        0.01       -2.35      1.78 o
  -5   1  16        0.11        1.37      1.91 o
  -4   1  16        1.17        1.38      1.53 o
  -3   1  16        0.33        0.15      1.56 o
  -2   1  16       18.56       18.11      2.48 o
  -1   1  16        0.97        0.30      1.65 o
 -11   2  16        5.76        9.83      2.54 o
 -10   2  16       16.37       20.72      3.14 o
  -9   2  16        4.05        6.03      2.36 o
  -8   2  16       31.52       34.64      3.66 o
  -7   2  16        5.41        4.81      3.15 o
  -6   2  16        7.15       10.01      2.41 o
  -5   2  16        2.09        2.40      1.88 o
  -4   2  16        1.87        3.27      1.99 o
  -3   2  16        0.61        1.44      1.77 o
  -2   2  16        0.00        0.27      1.82 o
  -7   3  16        4.53       10.82      2.67 o
  -6   3  16        5.16        6.88      2.24 o
 -10   1  17        0.19        4.45      2.33 o
  -9   1  17        1.15       10.37      2.71 o
  -8   1  17        4.50        7.16      2.38 o
  -7   1  17        2.88        0.00      1.62 o
  -6   1  17        3.94        3.90      1.69 o
  -5   1  17        3.78        1.95      1.70 o
  -4   1  17        3.04        3.83      1.65 o
 
